# Supplementary material for: Resident and phytometer plants host comparable rhizosphere fungal communities in managed grassland ecosystems
Source: Sci Rep. 2020 Jan 22;10:919. doi: 10.1038/s41598-020-57760-x (PMC6976665; doi:10.1038/s41598-020-57760-x)
Supplement: Supplementary file 2 — Supplementary Table S5. [file 41598_2020_57760_MOESM2_ESM.csv]

Authors: Ricardo Sch�ps*, Kezia Goldmann, Lotte Korell, Helge Bruelheide, Tesfaye Wubet & Fran�ois Buscot
Title: Resident and phytometer plants host comparable rhizosphere fungal communities in managed grassland ecosystems
*Corresponding author: Ricardo Sch�ps; schoeps.ric@gmail.com; Department of Soil Ecology, UFZ-Helmholtz-Centre for Environmental Research, Halle/Saale, Germany and Department of Biology II, University of Leipzig, Leipzig, Germany
Experimental plot	AEG01	AEG01	AEG05	AEG05	AEG08	AEG08	AEG15	AEG15	AEG16	AEG16	AEG18	AEG18	AEG21	AEG21	AEG22	AEG22	AEG31	AEG31	AEG33	AEG33	AEG38	AEG38	AEG44	AEG44	AEG45	AEG45	AEG01	AEG01	AEG05	AEG05	AEG08	AEG08	AEG15	AEG15	AEG16	AEG16	AEG18	AEG18	AEG21	AEG21	AEG22	AEG22	AEG31	AEG31	AEG33	AEG33	AEG38	AEG38	AEG44
Plant species	D.glomerata	P.lanceolata	D.glomerata	P.lanceolata	D.glomerata	P.lanceolata	D.glomerata	P.lanceolata	D.glomerata	P.lanceolata	D.glomerata	P.lanceolata	D.glomerata	P.lanceolata	D.glomerata	P.lanceolata	D.glomerata	P.lanceolata	D.glomerata	P.lanceolata	D.glomerata	P.lanceolata	D.glomerata	P.lanceolata	D.glomerata	P.lanceolata	D.glomerata	P.lanceolata	D.glomerata	P.lanceolata	D.glomerata	P.lanceolata	D.glomerata	P.lanceolata	D.glomerata	P.lanceolata	D.glomerata	P.lanceolata	D.glomerata	P.lanceolata	D.glomerata	P.lanceolata	D.glomerata	P.lanceolata	D.glomerata	P.lanceolata	D.glomerata	P.lanceolata	D.glomerata
Plant type	Phytometer	Phytometer	Phytometer	Phytometer	Phytometer	Phytometer	Phytometer	Phytometer	Phytometer	Phytometer	Phytometer	Phytometer	Phytometer	Phytometer	Phytometer	Phytometer	Phytometer	Phytometer	Phytometer	Phytometer	Phytometer	Phytometer	Phytometer	Phytometer	Phytometer	Phytometer	Resident	Resident	Resident	Resident	Resident	Resident	Resident	Resident	Resident	Resident	Resident	Resident	Resident	Resident	Resident	Resident	Resident	Resident	Resident	Resident	Resident	Resident	Resident
OTU ID/Sample ID	RS0007	RS0010	RS0033	RS0036	RS0059	RS0062	RS0098	RS0101	RS0111	RS0114	RS0124	RS0127	RS0137	RS0140	RS0150	RS0153	RS0163	RS0166	RS0176	RS0179	RS0189	RS0192	RS0202	RS0205	RS0215	RS0218	RS1007	RS1010	RS1033	RS1036	RS1059	RS1062	RS1098	RS1101	RS1111	RS1114	RS1124	RS1127	RS1137	RS1140	RS1150	RS1153	RS1163	RS1166	RS1176	RS1179	RS1189	RS1192	RS1202
Otu000001	8970	8569	5310	6128	151	159	251	327	777	13037	2984	3452	904	1502	2091	6356	4609	3375	229	547	1514	1202	1165	846	525	1885	6869	11625	3540	6715	175	2239	650	1770	4989	3118	2137	2267	591	3375	5864	1218	2504	2871	189	845	6560	10427	771
Otu000002	9579	5561	1818	2616	127	683	48	233	77	660	1327	1792	188	1246	1327	4791	3108	1371	325	269	461	1343	823	1167	113	704	2268	8665	792	3387	115	1320	351	915	356	178	1034	550	61	1958	3173	603	1017	1933	284	1224	4732	7171	740
Otu000003	4444	1593	2321	2700	76	58	123	233	153	784	736	1233	110	251	120	514	390	359	5	13	169	425	1322	377	450	3031	1324	3565	899	2629	21	352	208	1316	865	1153	468	248	118	351	108	49	226	256	0	68	487	2234	743
Otu000004	31	995	124	760	283	3433	116	420	384	140	75	62	1824	2952	242	1227	2963	726	422	1007	245	96	267	2852	141	109	16	14	652	1477	216	204	112	722	929	605	154	11	1081	1404	103	15	1331	331	163	19	1019	59	2088
Otu000005	3303	822	2176	2144	16	59	31	68	110	729	323	1107	86	386	574	1947	497	1040	14	57	96	317	634	359	72	282	1636	3646	886	489	26	163	72	345	863	872	172	278	127	882	766	55	653	803	22	159	884	4997	554
Otu000006	928	5962	6321	2337	36	2	63	57	101	1912	357	538	149	155	278	350	125	215	43	403	26	21	1345	91	41	166	4143	1794	1428	5234	181	82	52	81	719	387	1101	805	107	178	280	206	198	143	16	28	345	170	49
Otu000007	1313	45	401	270	82	83	10656	493	413	1	43	76	547	765	209	52	71	704	131	18	748	130	573	114	220	2110	1569	37	6392	105	90	218	634	308	86	448	619	469	1629	0	122	94	29	1823	425	283	375	7	454
Otu000008	305	2146	546	1183	6	118	62	677	24	380	86	974	392	2676	3	14	167	354	5	25	76	224	278	811	50	149	1880	553	305	1730	86	355	122	4706	154	292	32	8494	119	2377	0	23	100	366	1	274	146	3250	309
Otu000009	2041	1126	2956	2392	10	1	1	3	46	423	346	809	77	19	62	42	108	42	0	2	31	60	38	0	23	25	1677	2121	864	372	0	4	7	21	651	302	261	131	24	31	34	0	231	102	0	10	81	162	30
Otu000010	440	69	3670	138	0	0	2387	163	488	62	62	20	1606	355	0	1703	0	2	52	690	2	0	0	0	232	54	1952	230	10439	43	0	0	139	714	437	188	1	0	951	0	0	1	0	0	57	71	0	0	0
Otu000011	323	202	1	4	474	492	679	2243	732	35	1400	687	291	456	1728	1207	846	1047	188	177	202	66	309	602	11	0	139	42	10	1	360	834	1100	967	249	550	1537	307	287	0	611	378	557	450	31	763	173	56	562
Otu000012	408	325	160	227	11	0	5	5	11	102	81	109	6	51	310	1181	522	194	13	9	0	9	62	156	39	5	133	323	87	365	8	95	16	65	12	3	95	8	5	16	913	75	154	239	7	75	45	77	20
Otu000013	867	2655	1357	1208	20	37	59	187	489	3073	248	160	103	124	330	810	256	478	29	56	307	389	487	646	159	170	863	1533	1154	1138	40	311	183	108	1661	1106	188	213	21	136	90	68	269	396	31	97	1523	1889	808
Otu000014	5865	6008	869	1764	81	178	490	205	122	1235	1268	1102	253	527	63	864	9	47	7	5	124	166	305	373	21	172	7242	481	505	853	74	950	577	488	603	317	1709	738	203	262	92	114	13	37	10	5	879	785	551
Otu000015	0	296	14	784	1	1890	93	2679	1	131	285	1153	10	1	119	2567	240	301	1	173	1	0	13	2675	1	80	0	375	56	2799	1	2	423	546	87	1045	0	277	178	0	36	334	1012	962	0	6	0	2	775
Otu000016	484	3593	1068	1553	6	32	69	372	590	2554	645	2088	29	111	8	251	318	441	12	401	57	125	521	1081	41	99	660	1377	261	794	22	440	32	2366	2167	2596	74	172	37	112	208	5	424	393	0	21	294	846	224
Otu000017	1713	1940	372	577	17	58	39	49	154	987	858	285	277	910	88	357	82	63	32	22	7	64	108	250	48	34	735	508	219	559	116	321	183	214	683	123	604	110	55	379	45	60	39	273	14	1094	351	169	72
Otu000018	0	0	0	0	0	4	0	0	2	0	4	0	0	32	12990	117	4719	0	0	0	0	0	1	0	1	0	0	0	0	0	12926	3239	0	0	0	0	0	0	0	0	869	14393	143	0	0	0	0	0	0
Otu000019	15	3	27	5	314	530	130	62	25	7	298	97	169	16	170	338	179	69	313	421	106	636	362	525	369	470	6	4	10	40	252	762	177	138	19	19	447	199	10	0	100	102	19	25	578	226	810	110	128
Otu000020	108	162	38	130	298	1892	89	137	90	358	251	46	6	68	1740	403	18446	116	264	155	221	27	816	878	27	1217	24	51	112	626	32	105	101	68	177	86	74	280	92	1100	242	407	191	36	215	1141	86	4	182
Otu000021	49	0	105	15	0	2	2	0	5	623	192	1	4538	1848	0	192	1	1	0	0	2	611	4431	0	14822	74	0	103	178	7	0	0	1119	22	14	0	0	13	127	346	0	0	1548	3	0	14	53	6	96
Otu000023	98	122	92	118	144	132	1012	1843	723	105	62	11	135	17	601	597	53	88	69	20	1716	385	1051	1061	3149	3925	115	27	493	87	63	52	1766	688	94	356	52	6	173	0	566	347	41	84	44	1	2794	285	1248
Otu000024	24	2	0	0	228	1	0	3	0	11	17	0	0	1	0	0	968	4	0	0	1	0	1	0	0	0	2	18	0	0	21	6	48	12	0	0	6	0	0	0	0	0	36	5	0	0	0	0	0
Otu000025	254	1	52	51	75	84	102	424	135	43	278	157	391	368	105	543	147	235	207	314	26	265	73	127	312	583	109	46	87	40	1010	882	127	143	234	376	122	659	923	222	283	499	168	1032	170	171	96	30	141
Otu000026	44	143	26	33	2	10	3	148	60	3734	291	2528	532	2345	0	6	47	106	2	0	12	249	29	67	26	525	25	573	13	905	0	3	82	573	193	649	42	330	11	4890	3	0	107	104	0	0	130	793	53
Otu000027	0	0	0	0	7	0	0	0	0	0	0	1	0	0	0	0	0	0	0	0	0	0	1	0	0	0	0	0	0	0	5289	0	0	0	0	0	0	0	0	1	8	0	50	9	0	0	0	0	0
Otu000028	216	0	206	44	1658	2	88	85	96	34	3821	34	7	1	0	244	74	0	0	0	282	0	2384	96	0	0	4	58	0	37	142	13	103	0	336	322	183	23	1972	21	2	0	349	60	0	1	0	2	130
Otu000029	417	61	4194	737	60	3	27	34	8	18	1264	38	321	41	188	136	84	41	160	57	2	10	162	110	33	212	309	191	130	603	101	30	527	28	146	21	458	50	544	105	11	0	171	33	167	175	213	74	102
Otu000030	0	0	0	0	0	0	0	0	0	0	12	35	0	0	0	0	0	2	0	0	0	0	34	0	0	0	0	0	0	0	0	0	0	0	0	1	16	0	0	0	0	0	0	0	0	2	0	1	0
Otu000031	186	38	62	42	22	32	37	67	30	62	41	110	79	87	111	480	58	24	38	34	0	10	16	1	68	114	41	100	18	25	21	192	72	280	50	0	127	33	21	214	280	58	35	77	41	627	61	160	72
Otu000032	89	26	60	297	74	97	18	135	82	419	157	347	83	31	15	130	95	125	7	3	9	146	338	310	97	636	23	156	17	370	96	1053	7	109	761	395	42	382	52	82	41	24	58	130	0	2403	46	85	322
Otu000033	475	109	465	384	39	50	42	96	17	282	160	153	75	353	779	2560	261	266	122	252	181	141	64	162	0	0	222	539	171	142	13	419	104	288	70	30	202	96	45	360	2951	249	104	109	241	1209	487	1850	440
Otu000034	0	0	27	0	0	0	99	18	340	0	0	0	0	0	2014	1118	0	0	359	679	468	35	137	115	777	870	0	1	0	1	15	0	121	0	0	45	0	4	13	0	4731	89	0	0	850	62	682	101	38
Otu000035	220	6	19	16	21	33	129	444	110	41	176	90	204	225	264	355	410	212	708	612	270	62	84	123	88	227	320	25	71	14	315	169	1333	236	175	94	171	46	377	84	587	188	109	101	1751	439	74	32	115
Otu000036	57	20	43	40	95	49	236	357	136	32	163	32	161	391	190	344	186	275	47	17	79	5	205	93	0	1	117	5	312	66	113	235	779	269	11	92	105	191	316	20	105	115	107	228	1473	2	34	1	834
Otu000037	290	0	8	0	0	0	1	0	4	0	585	2973	1111	2	0	0	1	0	0	0	0	59	0	0	587	631	8	380	33	26	0	0	0	0	0	437	72	0	0	13841	0	0	0	69	0	0	0	29	0
Otu000038	256	4	50	13	278	78	45	163	310	55	221	151	441	72	304	418	260	185	49	45	86	143	88	0	215	0	74	20	134	39	688	485	319	87	202	562	510	232	137	96	223	179	166	236	22	110	103	26	53
Otu000039	157	66	123	462	51	85	33	14	6	59	2010	49	401	117	72	186	17	13	119	42	0	0	28	107	74	138	118	43	24	113	19	300	173	23	47	0	330	128	25	1200	54	64	13	13	42	200	60	37	127
Otu000040	109	93	172	221	8	0	0	37	45	359	73	405	58	55	2	35	111	87	0	17	15	58	19	768	4	100	3	177	33	318	2	3	0	78	117	364	38	135	36	253	18	0	25	152	0	8	283	579	39
Otu000041	512	7	0	0	0	0	5	0	0	0	0	0	0	0	0	0	18	0	3	50	1	0	10	225	0	0	19	1	0	0	0	0	0	0	0	0	44	0	0	0	61	0	0	5	5565	16	1	0	669
Otu000043	140	0	120	15	271	16	58	23	45	202	220	142	125	379	165	512	44	96	162	162	36	177	251	10	190	68	3	29	65	63	367	313	116	121	920	179	153	237	103	193	108	208	190	202	123	743	118	315	199
Otu000045	2	250	85	39	0	0	0	0	0	0	1	8	0	0	0	3	136	296	0	0	1	0	1	0	0	0	1	27	2	24	1	0	34	2427	0	0	2	215	15	1	3	0	49	233	0	0	0	13	0
Otu000046	218	590	91	7	527	3503	18	95	61	0	0	1	240	24	6	3	689	261	44	97	191	173	72	72	108	41	35	25	197	112	433	242	141	102	6	42	4	9	83	0	3	0	76	282	14	22	443	314	1520
Otu000047	42	31	185	81	193	3	169	281	210	51	402	113	213	0	237	192	62	78	1	29	88	37	344	166	428	205	27	39	394	25	59	100	250	207	348	322	210	100	390	0	148	38	27	315	1	17	191	17	407
Otu000048	249	181	110	254	19	0	48	123	42	606	688	99	265	658	35	160	361	100	9	17	29	27	7	27	22	66	302	71	139	97	87	281	257	628	163	107	60	61	86	120	20	19	141	186	7	79	113	130	35
Otu000049	786	1214	441	478	16	46	0	9	38	333	111	143	50	185	109	220	256	178	18	21	5	19	97	659	0	56	208	703	95	421	21	182	27	56	68	125	21	16	39	154	199	41	215	253	106	91	246	192	220
Otu000050	0	0	4	26	0	0	39	984	0	0	0	0	0	5	0	0	0	0	0	0	10	0	1700	0	0	0	0	0	3	15	0	0	8313	47	0	0	0	0	31	0	0	0	3	0	0	0	939	0	0
Otu000051	1	1	2	1	0	1	21	0	34	2	1	0	0	25	13	394	30	0	12	0	29	0	0	0	0	70	0	0	17	2	68	120	0	0	989	0	0	0	12126	19	159	100	0	0	0	30	68	4	0
Otu000052	0	0	0	0	0	0	0	0	0	0	0	0	0	0	0	0	0	0	0	0	17597	0	0	0	0	0	0	0	1	0	0	0	0	0	0	0	0	0	0	0	0	0	0	0	0	0	12	67	0
Otu000053	129	37	66	20	0	0	21	37	0	0	621	446	1	5	0	0	0	0	0	55	2	0	6	8	12	0	14	3	68	64	1	1	41	130	0	0	1944	249	5	0	0	0	0	0	0	0	41	3	28
Otu000054	85	13	87	49	0	0	0	0	3	9	14	10	11	13	25	18	9	3	0	10	0	4	2	0	0	0	37	104	36	8	0	0	0	0	131	40	30	15	47	0	7	4	22	15	0	0	1	10	4
Otu000055	54	0	34	26	4	26	0	166	63	202	28	207	55	33	10	12	0	2	18	10	23	188	31	109	40	1344	152	23	5	193	26	7	7	247	67	1017	64	496	4	155	3	0	2	12	0	0	127	841	83
Otu000057	146	22	120	18	9	10	41	20	507	10	90	30	720	240	1	29	31	14	17	10	53	36	34	24	23	9	38	7	118	53	8	7	1485	44	47	89	74	51	809	385	23	4	52	0	0	4	451	24	235
Otu000058	0	0	0	0	15083	1	0	0	0	0	0	3	0	0	0	0	0	1	0	0	0	0	0	0	0	0	0	0	0	0	0	0	0	0	0	0	0	1	0	0	0	0	0	0	0	0	0	0	0
Otu000059	1	0	7	0	0	156	0	0	6375	1	4	4	0	70	4	188	0	898	11	0	4	18	0	0	1	0	0	5	17	0	6	119	0	0	225	1154	0	0	504	0	11	0	0	0	3	0	3928	109	0
Otu000060	90	11	0	3	2	0	0	3	35	674	91	52	108	1407	14	52	190	167	0	457	15	11	10	676	30	137	12	15	18	9	33	502	2	316	1319	180	4	1	5	381	25	1	24	129	8	0	115	211	20
Otu000061	0	0	0	0	0	0	0	0	0	0	0	0	0	0	165	7	803	155	112	739	0	0	3	0	0	0	0	0	0	0	103	664	0	0	0	0	0	0	0	1	0	0	0	6943	30	4	0	1	0
Otu000062	0	0	1	0	0	0	0	0	4	16	7	2	5	71	2	2	0	4	4	5	1	0	6	0	0	0	0	1	1	0	0	1	0	0	16	0	0	0	8	0	0	0	10	0	12	1	0	0	1
Otu000063	0	0	0	0	0	0	3	0	0	0	0	0	0	0	0	0	974	9252	4	0	0	0	0	0	0	0	0	0	0	0	0	0	0	0	0	0	0	0	0	0	0	0	282	3806	0	0	0	0	0
Otu000064	1	0	74	93	23	2	199	403	323	54	19	1	176	1150	1	28	0	1	118	111	3042	25	1	0	148	109	0	0	230	18	14	5	163	159	200	669	48	118	249	0	24	60	0	1	26	982	334	9	0
Otu000066	8	10	62	86	10	0	151	177	0	16	25	47	2	160	126	97	1	39	196	262	5	0	13	0	204	13	77	6	154	13	12	4	215	68	22	98	3	11	292	33	120	55	27	23	1107	81	28	6	183
Otu000067	4	0	5	8	14	10	4	4	1	15	108	1	9	9	108	340	46	25	40	20	0	0	26	47	0	0	0	22	3	0	96	469	1	14	69	12	48	41	0	0	86	23	27	44	34	132	41	24	197
Otu000068	0	0	0	0	0	0	0	0	0	0	0	0	0	0	0	0	26	4	0	0	0	0	0	0	0	0	0	0	0	0	1106	0	0	0	0	0	0	0	0	0	0	0	31	0	0	0	0	0	0
Otu000069	15	23	15	4	0	0	0	3	94	22	82	5144	46	6	12	11	60	49	0	0	10	35	0	7	5	0	0	11	31	0	0	0	0	6	12	568	90	26	45	0	5	0	22	18	0	29	35	5	0
Otu000070	137	6	105	67	69	102	161	60	10	0	53	15	322	88	84	63	51	24	113	73	47	26	374	53	206	296	36	48	95	88	357	36	366	111	6	20	329	29	99	43	12	26	9	63	7	21	89	17	80
Otu000071	0	0	0	0	0	0	0	0	0	0	2	0	0	0	0	0	0	0	5758	4100	0	0	13	0	1	0	0	0	0	0	0	0	0	0	0	0	0	0	0	0	0	0	0	0	0	3027	0	0	0
Otu000072	13	5	2	0	1	0	9	0	11	106	33	261	4	2872	13	39	168	189	7	0	2	15	0	0	9	384	30	49	2	2	0	18	4	1	85	70	6	175	0	454	8	24	30	145	0	0	28	165	0
Otu000073	96	11	106	47	237	4	48	10	2	0	187	6	369	865	0	6	72	26	1	5	39	0	12	156	7	30	11	18	44	95	139	0	151	155	374	7	166	62	142	93	9	0	26	9	1	0	79	3	43
Otu000074	1	47	0	237	0	0	0	0	0	0	6	1	586	0	4	0	0	0	0	0	0	80	0	0	46	2015	84	2	0	98	0	0	0	160	539	0	18	790	184	0	0	0	0	0	0	0	0	191	0
Otu000075	0	0	0	0	0	0	0	0	1	0	0	0	0	0	0	5	1	0	0	0	0	0	0	0	2	0	0	0	0	0	2	1	0	0	0	0	0	1	0	0	7	11704	0	0	0	0	0	0	0
Otu000076	1	0	0	1	23	28	0	18	0	255	2	0	1	0	2	71	30	23	1	99	0	25	146	369	0	193	0	1	0	4	31	20	0	0	16	92	0	8	0	0	2	2	4	10	0	2377	62	130	11
Otu000077	0	0	0	0	0	0	0	0	0	0	7	0	0	0	0	0	0	0	0	0	0	0	1	0	0	0	0	0	0	0	0	0	0	0	0	0	0	0	0	1	0	0	0	0	0	0	0	0	0
Otu000078	1	0	0	1	0	0	0	0	0	0	0	0	0	0	4	3	0	1	8	79	0	2	0	0	0	0	0	0	0	0	0	0	0	0	0	0	0	1	0	28	0	0	0	0	40	10415	52	2	0
Otu000079	91	59	28	27	0	11	0	0	2	157	29	16	4	0	36	41	43	33	12	4	0	17	23	13	0	16	112	106	20	15	3	31	19	0	24	24	4	14	3	295	17	18	41	139	13	31	20	80	16
Otu000080	208	13	4	9	17	0	0	0	0	0	116	299	0	0	1	77	105	32	7	343	1	12	32	65	29	1011	8	15	10	1059	907	22	1	0	1	114	16	163	0	0	13	26	24	16	0	14	93	83	108
Otu000081	39	1352	0	16	0	0	0	20	0	268	7	2736	0	10	0	0	183	121	1	0	0	0	158	1517	0	93	43	834	0	21	0	0	0	38	6	78	10	56	0	244	0	0	37	103	0	0	0	850	5
Otu000082	3	0	191	187	0	0	150	102	5	109	356	5	18	131	2	7	3	1	175	151	21	21	559	0	225	145	0	0	253	238	0	0	920	268	25	12	31	117	13	448	0	0	1	0	2	512	321	71	105
Otu000083	45	52	36	0	132	14	68	189	0	0	28	13	0	0	22	0	0	73	0	0	0	0	102	297	0	0	0	9	12	6	24	2	101	20	0	0	52	0	0	0	318	0	18	15	0	0	0	0	1000
Otu000084	0	0	0	1	0	9	0	0	0	0	0	0	0	9	8722	691	1	0	0	0	0	0	0	0	0	0	0	0	0	0	9	0	0	0	0	0	0	0	0	0	9	12	0	0	0	0	0	0	0
Otu000085	0	0	0	0	0	0	0	0	0	0	0	0	0	0	0	0	0	0	15	185	0	8	2	0	0	0	0	0	0	0	0	0	0	0	0	0	0	0	0	0	0	0	0	0	360	8749	0	0	0
Otu000086	0	0	16	20	0	3	49	115	254	0	0	0	7	0	42	13	0	0	10	7	1477	440	0	0	451	361	0	0	22	5	1	0	91	30	102	175	0	0	0	0	0	19	0	0	0	0	866	362	0
Otu000087	1	7	37	0	254	276	0	0	4	0	6	1	0	0	76	86	155	37	84	150	12	15	307	76	0	0	0	0	3	30	1659	301	0	0	101	21	4	2	0	10	6	9	6	20	85	691	75	9	59
Otu000088	216	183	68	125	10	10	0	6	7	143	25	30	56	0	10	13	90	108	16	5	0	1	2	34	0	227	240	364	51	156	16	35	0	0	270	34	4	0	31	64	18	9	17	54	0	85	1	52	0
Otu000089	48	1	16	16	15	17	15	4	2	0	13	0	0	0	368	364	0	0	199	244	11	8	13	0	575	0	127	3	66	19	391	15	145	20	0	0	0	0	6	0	22	135	0	6	2012	932	67	4	0
Otu000090	0	0	0	0	0	0	0	0	0	0	0	0	0	0	0	0	0	0	0	0	0	0	0	5	0	0	0	0	956	52	1	0	0	0	1785	0	1	0	0	0	0	0	0	0	0	0	0	0	0
Otu000091	0	0	0	54	0	0	9	0	0	0	103	31	6	0	0	0	218	1191	2812	22	0	49	0	18	1	0	0	0	19	0	32	928	277	0	191	0	0	12	0	0	4	3	0	1302	0	0	0	1	0
Otu000092	0	0	0	0	0	0	0	0	0	0	0	0	0	0	0	0	4	0	0	0	0	0	0	0	0	0	296	0	0	0	0	0	0	0	0	0	0	0	0	0	0	0	8056	7	0	0	0	0	0
Otu000093	11	0	1	0	0	2	100	112	344	0	470	69	57	0	18	117	134	741	13	160	158	0	0	0	1	1	31	0	21	0	13	0	30	109	102	74	71	0	59	1	104	90	18	98	4	1	0	2	0
Otu000094	1	0	0	0	0	0	0	0	1	0	0	0	0	0	0	0	0	0	0	0	0	0	0	0	0	0	0	5	0	0	0	0	0	0	0	0	0	0	5	0	0	0	0	0	0	0	0	0	0
Otu000095	0	1	0	0	0	0	0	0	0	0	0	7	6433	0	0	0	0	0	0	0	0	0	0	0	0	0	0	0	0	0	0	0	0	0	0	0	0	0	681	221	0	0	0	0	0	0	0	0	0
Otu000096	0	0	0	1	0	0	0	28	19	45	10	1	5	0	1	0	5	10	0	0	0	0	86	44	0	1138	0	2	0	8	0	0	9	0	46	438	0	37	0	0	0	0	5	2	0	0	15	24	17
Otu000097	156	103	288	174	0	0	7	0	1	81	70	30	19	0	142	336	21	28	66	73	73	66	7	20	0	0	43	192	30	20	0	67	16	48	0	72	32	24	2	92	753	31	25	11	180	302	323	1069	1
Otu000098	54	146	5	16	1	1	0	3	2	1624	36	41	0	10	6	17	494	68	6	0	0	4	20	105	0	16	8	207	47	24	1	163	0	0	49	63	0	69	0	0	0	11	34	92	0	1	0	15	10
Otu000099	2	1	45	1	28	965	0	0	0	14	0	0	41	4	49	163	82	49	57	110	43	108	172	247	165	52	63	0	23	0	324	65	1228	42	0	0	0	2	45	25	89	99	5	178	11	51	845	8	107
Otu000100	0	0	0	0	0	0	0	0	0	0	0	0	0	7	1	0	0	0	5643	3	391	29	0	0	0	0	0	0	0	0	6	0	0	0	0	0	0	0	0	0	0	0	0	0	0	2232	0	6	0
Otu000101	0	0	0	0	0	0	0	0	0	7	0	0	0	0	0	0	0	1	0	0	0	1	0	0	0	0	0	0	0	0	0	0	0	0	0	0	0	0	0	0	0	0	0	0	0	0	0	0	0
Otu000102	543	599	137	245	0	0	119	73	6	0	9	15	502	108	0	26	0	0	0	6	0	0	1	0	52	5	21	204	242	0	0	0	40	17	3	0	3	5	286	0	0	0	0	0	0	0	1198	5	114
Otu000103	0	0	0	0	0	3346	0	0	0	0	0	0	0	9	3691	10	0	0	0	0	0	0	0	0	0	0	0	0	0	0	207	201	0	0	0	0	0	0	0	0	2	661	0	0	0	0	0	0	0
Otu000104	0	0	1	0	1671	0	0	0	0	0	0	0	0	0	0	0	0	0	0	0	0	0	0	0	0	0	0	0	0	0	26	0	0	0	0	0	0	0	0	0	6329	4	0	5	0	0	0	0	1
Otu000105	0	7	0	0	43	0	0	0	0	0	0	0	0	0	0	0	0	12	0	0	0	0	0	0	0	0	0	5	0	0	0	61	0	0	0	0	0	0	0	0	0	2	7	3411	0	7	0	0	0
Otu000106	0	0	0	0	0	0	0	0	0	0	5	0	0	0	0	0	3	0	0	0	0	0	0	0	0	0	0	0	0	0	0	0	0	0	0	0	27	0	0	0	1	0	7975	0	0	0	0	0	0
Otu000107	0	0	3	0	3	0	0	0	0	0	1018	0	0	0	0	0	0	0	2	0	0	0	3	0	0	0	7	1	0	0	16	71	0	0	0	0	14	4	0	0	6	0	0	0	0	0	0	5	0
Otu000108	0	0	0	1	0	0	0	0	8	5	0	0	9	0	0	185	0	2	0	0	1	0	0	0	116	0	0	0	0	3	0	0	40	0	4638	0	8	0	6	231	0	0	0	0	0	0	0	0	0
Otu000109	1	7	3	0	0	33	8	11	67	2018	5	0	1268	21	7	257	7	0	6	0	74	14	1	93	165	178	0	2	7	527	0	26	17	5	6	55	0	3	175	25	20	49	0	0	0	8	0	3	27
Otu000110	0	0	0	0	0	0	0	0	0	0	0	0	0	0	0	1	0	0	0	0	0	0	0	0	0	170	0	0	0	0	0	0	0	0	0	0	0	0	0	0	0	0	0	0	0	0	0	0	0
Otu000111	0	0	0	0	0	152	0	0	0	0	0	0	0	0	232	2608	5	0	24	2	0	0	0	0	0	0	7	1	0	0	0	11	0	1	0	0	0	0	0	0	0	0	0	229	0	48	0	0	0
Otu000112	0	0	29	23	2	139	47	62	68	21	1	0	3	0	119	82	0	0	29	33	522	339	0	0	214	501	0	1	11	110	0	26	142	12	31	63	0	0	37	0	34	32	0	0	21	6	730	226	0
Otu000114	16	0	0	0	30	54	0	1	2	0	0	97	0	0	23	0	2	6	0	1	0	0	209	0	3	51	0	0	0	0	0	0	0	0	0	0	3	0	0	13	0	0	0	0	0	0	0	0	0
Otu000115	0	0	0	22	0	0	0	6	7	87	1	2	0	0	0	0	0	0	0	0	0	0	0	0	0	5	0	0	0	0	0	1	0	0	0	0	0	0	0	0	0	0	0	0	0	0	12	3	0
Otu000116	3	0	51	0	0	0	149	144	154	0	0	0	119	179	0	0	0	0	0	0	364	4	0	0	352	632	0	1	478	28	0	0	414	261	43	0	0	0	295	0	0	0	0	3	0	0	1961	228	0
Otu000117	3	0	4	86	64	15	0	70	12	155	70	27	0	0	30	14	17	143	2	8	2	61	52	11	0	0	2	0	0	29	100	32	14	2	423	525	1	456	0	19	5	45	5	127	0	0	5	84	0
Otu000118	1	0	0	0	0	0	0	0	12	0	0	0	0	0	0	0	0	1	0	0	0	0	0	0	0	0	0	0	0	0	0	0	0	0	1	0	0	1	0	0	0	0	0	0	0	0	0	0	0
Otu000119	142	0	0	0	0	0	0	0	0	0	0	18	51	0	0	0	0	0	0	18	6	24	0	0	317	611	0	0	0	9	0	0	0	0	0	0	12	0	0	0	0	0	0	0	0	1	27	0	0
Otu000120	0	0	0	0	0	0	0	0	0	0	0	0	0	0	0	0	0	0	0	0	0	0	0	0	0	0	0	0	0	0	0	0	0	0	0	0	0	0	0	0	0	12	0	0	0	0	0	0	0
Otu000121	0	0	4228	2	0	0	0	0	0	0	0	2	0	0	183	0	0	0	0	0	0	0	0	0	0	0	0	45	0	0	10	796	0	0	0	0	0	0	0	0	0	2	0	0	0	20	0	0	0
Otu000122	0	0	0	0	0	0	0	0	0	0	0	0	0	0	0	0	0	0	0	0	12	0	0	0	0	0	0	0	0	0	0	0	0	0	0	0	0	0	0	0	0	0	0	0	0	0	0	0	0
Otu000123	282	1286	216	226	0	0	0	0	24	75	3	11	43	0	0	0	252	247	11	0	10	4	0	11	0	118	571	1535	78	92	0	38	0	0	167	34	0	0	12	0	0	0	96	224	0	0	0	0	50
Otu000124	3	0	54	7	0	0	0	0	0	0	2430	19	7	20	0	0	1	0	0	0	0	0	0	0	0	118	0	0	0	0	0	0	0	0	0	0	1	0	2	0	0	0	0	0	0	0	0	0	0
Otu000125	251	131	193	179	1	21	7	18	14	67	26	173	65	241	24	300	73	25	24	55	87	62	125	73	35	275	179	185	119	41	15	76	19	0	78	42	28	172	11	119	35	25	53	150	0	195	141	253	130
Otu000127	0	0	0	0	0	17	0	0	0	0	6	0	0	0	61	1172	0	0	0	0	5	0	0	0	0	0	0	1	0	0	2196	426	0	0	0	0	0	0	0	0	36	496	0	0	1246	6	14	52	0
Otu000128	0	0	3	9	11	0	9	6	96	1985	12	0	3	0	23	0	0	0	0	0	10	0	46	223	0	0	0	0	0	125	60	416	0	0	17	0	108	9	0	0	0	0	10	0	0	23	301	12	0
Otu000129	0	0	0	0	0	0	0	0	0	0	0	0	0	0	0	0	0	0	356	285	0	6169	0	0	0	0	0	0	0	0	0	0	0	0	0	0	0	0	0	0	0	0	0	0	0	1	0	0	0
Otu000130	51	0	6	10	0	43	74	15	7	0	0	1	44	77	132	64	495	117	152	500	0	0	1	0	124	165	23	0	284	35	5	0	127	160	6	0	7	0	0	0	126	51	19	88	1239	592	0	0	0
Otu000131	1	0	0	0	500	3	0	0	0	0	14	0	2	0	1	7	1	0	23	0	0	0	12	277	0	0	13	0	0	0	147	0	0	2	0	0	0	0	0	0	1	0	14	0	0	0	0	0	19
Otu000132	14	14	24	3	5	0	0	19	46	33	0	0	6	0	9	0	4	8	0	41	1	0	13	34	0	0	28	5	26	10	16	14	1	103	4	0	2	0	30	0	0	5	8	7	84	0	0	0	292
Otu000133	0	0	0	0	0	0	0	0	0	0	0	0	0	0	0	0	0	0	0	0	0	0	0	0	0	0	0	0	0	0	0	0	0	0	0	0	0	0	0	0	0	0	4174	1	0	0	0	0	0
Otu000134	0	0	0	0	0	0	0	0	0	0	0	0	0	0	0	0	0	0	1550	11	6	0	0	0	60	53	0	0	0	0	0	0	0	0	0	0	0	0	0	0	0	0	0	0	0	0	0	29	0
Otu000135	4	24	1	0	1	15	5	34	2	0	34	40	932	12	2	7	119	41	0	0	0	0	11	17	0	0	128	5	4	2	6	18	84	6	0	30	187	14	40	0	0	20	18	96	1	0	0	0	0
Otu000136	0	0	0	0	1	0	0	1	1	0	0	7	0	0	1	22	0	0	0	0	0	0	0	19	0	0	0	0	0	0	51	148	0	0	0	0	0	0	0	0	0	0	0	0	0	0	66	0	0
Otu000137	334	0	2	0	0	0	0	0	0	0	0	0	2	0	0	0	0	0	40	206	0	0	9	74	12	0	0	0	1	8	0	0	0	0	0	0	113	3	0	0	3	0	0	0	8	73	0	0	10
Otu000138	0	30	27	107	0	0	0	207	8	145	22	67	86	5	0	0	18	53	0	0	3	5	11	932	14	106	1	59	3	119	0	0	0	245	26	98	7	221	20	598	0	0	5	43	0	0	96	1567	22
Otu000139	1	0	22	0	0	0	94	63	132	0	297	44	0	0	70	52	96	124	0	0	1	0	10	8	0	0	8	0	2	3	1	0	9	46	123	184	250	36	0	0	36	14	58	33	0	0	0	0	84
Otu000140	87	32	239	173	2	2	0	0	3	97	5	37	5	47	118	269	60	65	3	5	33	152	11	5	0	2	35	161	104	25	3	38	0	16	25	29	6	9	10	273	96	27	31	77	3	173	145	1191	58
Otu000141	6	6	8	4	77	14	13	30	10	65	440	51	17	382	60	300	85	45	2	0	37	22	47	0	48	95	0	10	1	23	182	152	15	11	161	26	49	55	0	33	31	44	7	36	0	0	229	142	59
Otu000142	12	2	11	15	4	9	3	9	3	0	346	11	46	38	52	27	87	9	29	63	0	8	19	3	11	6	14	2	6	28	138	262	131	87	8	25	102	22	72	179	35	3	9	16	48	160	36	17	10
Otu000143	34	0	5	0	981	16	0	13	6	12	234	6	13	0	0	19	51	43	0	0	3	0	573	59	0	0	13	54	17	31	0	12	7	7	22	166	7	53	11	0	1	18	37	107	0	15	38	0	1730
Otu000144	163	12	116	75	0	0	0	0	0	0	757	10	0	0	0	0	0	0	0	0	0	0	0	3	0	1	0	20	0	0	0	0	0	0	0	0	10	36	0	0	0	0	0	0	0	0	0	0	354
Otu000145	347	0	37	8	6	0	63	0	0	0	511	8	1037	22	0	0	1	33	0	0	0	0	0	0	0	0	174	82	38	1	0	0	0	0	1	19	619	33	0	0	0	0	742	56	0	0	0	0	560
Otu000146	0	0	4	1	0	0	0	0	0	0	0	0	0	0	657	47	0	0	28	12	53	16	0	0	1280	0	0	0	1	0	0	2	0	0	0	0	0	0	0	0	4	41	0	0	33	0	41	40	0
Otu000147	38	526	20	23	0	0	0	9	20	265	0	0	4	0	0	0	0	0	0	0	0	0	18	0	0	0	2	4908	3	28	1	0	0	0	19	51	0	0	59	0	0	0	0	0	0	0	0	0	0
Otu000148	28	4	0	1	4	50	26	10	14	16	956	574	28	42	0	15	0	0	5	27	0	0	18	0	11	58	0	53	1	7	29	39	21	93	37	21	50	158	24	0	25	1	0	0	31	41	0	13	10
Otu000149	3	0	99	30	0	0	7	21	41	19	3	7	136	82	4	7	0	0	92	33	0	1	6	40	0	0	0	0	20	62	0	24	46	27	48	0	0	0	33	0	10	0	0	14	26	12	45	164	0
Otu000150	63	6	27	52	24	41	1	27	5	2	4	25	382	1648	53	39	20	15	7	4	76	438	3	46	2	12	3	17	5	192	6	5	21	37	115	16	40	17	230	46	4	7	0	6	22	24	17	7	81
Otu000151	0	0	0	0	0	2	0	0	0	0	0	0	0	0	0	0	0	0	4	7	0	0	0	0	0	0	10	14	2	2	0	0	0	0	0	0	4	0	0	24	0	0	0	10	128	4	0	0	0
Otu000152	0	0	0	0	0	0	75	0	0	0	0	0	0	0	0	0	0	0	0	0	0	0	1	0	0	0	0	0	0	0	0	0	0	18	0	0	0	0	0	0	0	0	0	0	0	147	1	0	0
Otu000153	83	51	36	110	8	1	0	0	5	217	17	29	1	0	5	39	34	57	2	2	4	24	15	22	0	0	157	94	213	42	5	23	12	15	87	30	4	16	1	0	7	6	15	281	0	0	61	249	0
Otu000154	45	9	23	35	0	0	9	8	16	103	40	81	16	41	12	65	11	39	0	0	0	2	14	36	48	18	35	92	21	5	0	7	18	71	63	81	0	47	31	0	0	8	1	15	0	0	1	33	0
Otu000155	0	0	0	0	0	87	0	0	0	0	3	3	0	0	0	0	0	0	0	0	0	0	3	0	0	0	0	0	0	0	0	0	0	0	0	0	0	0	0	0	0	0	0	0	0	1	0	0	956
Otu000156	28	54	38	0	282	7	21	7	46	0	19	0	181	0	0	6	56	128	0	0	1	0	0	23	0	0	1	23	42	0	46	0	155	143	236	0	7	87	106	0	19	15	22	34	0	0	0	0	74
Otu000157	6	0	6	4	0	0	23	274	0	0	0	1	1	0	0	0	1	0	0	0	0	0	5	1	0	21	1	1	0	0	0	2	11	0	0	3	3	0	3	0	0	0	0	0	0	0	0	0	0
Otu000158	33	406	55	98	6	8	0	0	7	1675	34	57	46	0	7	10	67	28	0	0	4	1	10	26	1	26	89	56	25	25	64	1239	0	1	55	89	2	13	12	0	0	32	9	591	0	57	5	28	40
Otu000159	0	0	0	0	119	73	60	0	281	2	1	0	0	0	115	117	17	32	4	92	0	0	2	0	0	0	62	40	1	0	580	2	2020	46	0	0	0	1	64	0	38	160	0	105	0	0	58	0	1
Otu000160	0	0	0	0	0	0	0	0	0	0	0	0	0	0	0	0	0	0	1	0	0	0	0	0	0	0	0	1	0	0	0	0	0	0	0	0	0	0	0	0	0	0	0	0	0	0	0	0	0
Otu000161	25	6	71	22	6	14	0	0	69	35	17	1	40	106	0	2	0	9	0	0	0	3	0	32	106	21	6	1	43	1841	0	0	0	0	15	72	39	32	37	7	0	0	8	0	0	1	9	3	42
Otu000162	335	155	93	122	0	1	0	0	13	45	14	31	6	25	203	612	63	105	5	23	16	5	25	19	0	0	92	370	28	16	8	65	0	0	15	33	0	7	0	68	258	66	41	103	6	87	27	118	92
Otu000163	5	0	1	1	0	3	0	0	0	10	0	0	0	0	2	14	4	10	13	0	0	3	10	213	15	0	0	0	0	10	0	25	0	0	0	0	0	2	0	0	21	2	6	8	2	23	0	6	108
Otu000164	0	1	0	0	0	0	0	0	0	0	0	0	0	0	0	0	0	0	0	0	0	0	0	0	0	0	7	7	0	0	0	0	0	0	0	0	0	0	1	0	0	0	0	0	0	0	1	0	0
Otu000165	73	1	40	11	34	15	31	3	44	7	38	16	67	178	94	80	11	36	12	9	27	32	48	0	19	34	12	9	28	26	103	901	49	19	6	14	42	21	42	18	40	0	27	11	18	4	98	1	24
Otu000166	0	0	3	0	0	0	0	0	576	0	0	0	0	0	0	0	315	0	0	0	0	0	0	0	0	0	0	0	0	0	0	0	0	0	0	933	0	0	0	0	0	1	403	1308	15	0	0	0	0
Otu000167	0	0	0	0	0	29	0	157	0	0	0	0	0	0	11	0	0	0	0	0	12	0	116	33	11	23	0	4	0	0	22	0	0	0	0	0	0	0	0	0	0	0	0	3	0	0	561	0	2975
Otu000168	24	3	5	2	76	0	19	0	0	0	0	0	8	0	4	0	0	0	4	0	2	0	3	0	0	0	0	1	0	0	21	1	0	0	0	0	18	2	0	0	0	0	1	0	0	0	0	0	0
Otu000169	0	0	2	0	0	2304	0	0	1	0	0	0	0	0	189	0	0	0	0	0	0	0	0	0	0	0	0	0	0	0	1	9	0	0	0	0	0	0	0	0	1500	1321	0	0	0	0	0	0	0
Otu000171	0	0	0	14	0	0	0	83	0	0	0	0	0	0	2	0	0	216	0	0	0	0	0	14	0	0	0	0	0	0	0	1	14	244	0	0	9	827	0	0	13	0	375	614	1	3	0	38	351
Otu000172	0	0	0	0	0	0	0	0	0	0	0	0	0	0	0	0	0	0	0	0	0	0	0	0	0	0	0	0	0	0	0	0	0	0	0	0	1	0	0	0	0	0	0	0	0	0	0	0	0
Otu000173	189	238	46	87	0	0	0	0	7	59	61	179	16	96	15	28	72	77	0	0	11	37	42	205	0	61	93	219	45	133	0	49	8	4	47	45	20	2	6	56	31	3	37	67	0	0	120	95	124
Otu000174	0	0	0	0	0	0	0	0	0	0	0	0	0	0	0	0	0	0	0	0	0	0	0	0	0	0	0	0	0	0	0	0	0	0	0	0	0	0	0	0	0	0	0	1	963	0	0	0	0
Otu000175	0	0	3	3	38	693	0	51	434	48	8	0	19	8	10	100	18	115	12	0	9	0	235	1067	0	58	0	0	0	0	70	181	13	0	32	256	0	0	120	0	16	74	31	141	56	18	53	21	62
Otu000176	0	1	2	4	0	0	0	0	0	0	8	19	0	0	2	3	18	19	0	0	0	0	22	0	0	0	0	0	0	38	0	0	0	0	8	0	0	0	0	0	0	0	0	0	0	0	0	0	0
Otu000177	312	7	0	0	0	0	31	51	0	0	108	0	0	0	0	0	0	0	0	0	1	0	0	0	0	0	9	4	0	0	0	0	105	702	0	0	3162	3	0	0	0	0	0	0	0	0	0	0	0
Otu000178	0	0	6	12	17	78	0	46	345	94	7	0	250	0	1	5	3	40	0	0	35	245	63	0	94	239	53	0	56	305	0	36	32	9	247	288	0	13	293	0	7	4	3	12	0	0	1089	16	0
Otu000179	0	0	0	0	0	0	1	0	0	0	0	0	0	0	0	0	0	0	0	0	0	0	0	0	0	0	1	0	0	0	0	0	0	0	0	0	0	0	0	0	0	0	0	0	0	0	0	0	0
Otu000180	0	0	0	0	0	0	0	0	0	0	0	0	0	0	0	0	4	0	0	0	0	0	0	0	0	0	0	0	0	0	0	0	0	0	0	0	0	0	0	0	0	0	2	0	0	0	0	0	20
Otu000181	5	3	0	0	41	13	3	0	0	0	7	1	0	0	40	610	0	0	8	10	0	0	4	13	0	49	0	0	0	0	0	405	0	0	0	0	0	6	0	0	226	58	0	15	83	25	0	0	0
Otu000182	0	0	2	2	0	0	1	0	1825	6	0	0	0	18	0	0	0	0	0	0	0	0	0	0	6	0	0	0	2564	0	0	0	0	2	0	23	0	0	2	0	0	0	0	0	1	0	39	0	0
Otu000183	92	6	76	1	0	0	5	0	0	9	0	0	257	0	0	0	0	0	0	0	0	0	2	0	83	95	0	82	105	0	0	0	11	165	245	51	0	0	1	0	0	0	4	0	0	0	0	0	0
Otu000184	1	2	0	0	2	3	0	0	13	0	6	0	0	0	2	0	3	0	0	6	0	1	1	0	0	0	0	0	0	0	0	0	0	0	2	0	0	0	0	0	3	0	0	0	0	0	0	0	0
Otu000185	0	0	0	0	0	0	0	0	0	0	0	0	0	0	0	0	0	0	492	0	0	0	0	0	0	0	0	0	200	0	0	0	0	0	0	0	0	1	4015	0	0	0	0	0	0	8	0	0	0
Otu000186	68	151	31	22	54	21	7	0	5	0	4	5	8	0	30	48	19	67	5	8	0	0	8	22	0	0	152	162	3	30	2	15	0	5	9	144	0	0	12	0	7	0	32	1859	0	51	0	15	30
Otu000187	100	53	13	8	56	30	10	25	26	9	41	40	76	8	25	54	41	33	28	10	7	0	244	27	39	72	6	17	6	39	21	50	48	19	29	49	28	501	77	25	4	17	51	115	0	25	34	0	23
Otu000188	0	0	0	0	0	0	1624	0	0	0	1	0	0	0	0	0	0	0	0	0	0	0	0	0	1	0	13	0	0	0	0	0	0	0	0	0	156	0	0	0	0	0	0	0	0	0	0	0	0
Otu000189	0	0	0	0	0	0	4595	0	1	0	0	0	200	0	0	0	0	0	0	0	0	0	0	0	0	0	0	0	1	0	0	0	0	0	32	0	0	0	0	0	0	0	0	0	0	0	0	0	0
Otu000190	0	0	27	58	42	14	0	13	0	0	0	0	5	0	18	41	12	31	4	85	0	0	43	49	1	165	0	460	1	0	63	146	0	0	19	0	0	0	2	0	0	151	11	89	3	185	0	26	0
Otu000191	0	0	0	0	0	0	0	335	385	0	16	0	7	0	0	0	0	0	6	255	8	0	0	206	13	0	0	2	12	0	0	0	0	0	0	0	37	0	177	0	0	0	11	0	0	0	0	21	0
Otu000192	0	0	0	0	0	0	0	0	0	0	0	0	0	0	0	0	0	0	0	0	0	0	0	0	0	0	0	5	0	0	1	0	0	0	0	0	0	0	0	0	0	0	0	0	0	0	0	0	0
Otu000193	0	0	5	0	0	0	15	95	105	43	27	2	4	10	0	0	0	0	225	18	5	0	0	0	1298	163	3	0	2	15	0	1	452	168	11	46	0	6	526	0	0	0	0	0	2	127	0	8	9
Otu000194	0	0	0	0	0	0	0	0	0	0	0	0	3	0	0	0	2	0	0	0	0	0	0	12	0	0	0	0	0	0	0	0	0	0	0	0	0	0	0	0	0	0	0	113	0	0	0	0	0
Otu000195	0	0	0	0	0	0	0	0	115	34	0	0	0	0	0	0	0	0	0	0	1	0	0	0	16	477	0	0	0	0	0	0	0	0	193	86	0	0	18	0	0	0	0	1	0	0	0	0	0
Otu000196	13	1	0	1	0	0	1	786	0	107	37	15	10	18	0	0	0	10	0	0	0	0	2	0	9	11	0	1	0	0	0	0	9	2254	33	0	0	0	1	0	0	0	2	5	0	0	0	0	0
Otu000197	3	3	0	68	1	1	2	2	2	0	0	0	0	0	0	14	9	71	0	0	25	0	0	0	0	1	0	0	0	11	8	289	0	11	0	33	0	0	0	12	0	0	64	19	0	0	0	0	20
Otu000199	0	0	0	0	6	0	0	0	0	0	4	0	0	0	5	0	0	0	0	20	0	0	0	0	0	0	0	0	0	0	210	78	0	0	0	0	0	2	0	0	0	0	0	0	4	2649	0	0	0
Otu000200	0	94	6	13	0	0	0	0	0	0	6	0	1	0	0	0	0	0	0	0	0	0	0	0	0	0	171	8	2086	10	0	0	0	0	0	0	50	0	0	0	0	0	0	0	0	0	0	0	456
Otu000201	0	0	0	0	0	0	0	0	0	1	0	0	0	0	0	0	0	0	0	0	0	0	0	0	0	0	0	239	0	0	0	0	0	0	0	0	0	0	0	0	6	0	5	0	0	0	0	0	0
Otu000202	0	0	0	0	0	0	0	0	0	0	0	4	2952	0	0	0	0	0	15	0	0	0	0	28	0	0	0	0	1	0	0	0	0	0	0	0	0	0	4	360	0	0	0	0	10	0	0	0	0
Otu000203	6	0	0	2	9	5	126	46	8	0	74	0	16	0	2	86	0	127	0	0	0	0	0	0	0	0	8	3	41	1	428	0	448	0	0	0	16	3	1	0	19	5	2	29	3	0	0	0	36
Otu000204	0	0	0	1	0	0	0	0	0	639	0	0	1	12	0	0	0	0	0	0	0	0	0	0	0	0	0	0	0	0	0	0	0	0	0	0	0	0	0	0	0	0	0	0	0	0	0	0	0
Otu000205	4	0	0	0	0	0	0	5	0	0	4	1	0	0	0	0	0	7	0	17	0	0	0	0	0	0	5	0	0	0	13	0	0	0	0	0	0	0	1	0	1	0	0	0	1	0	0	0	0
Otu000206	7	0	0	0	0	2	0	0	8	0	0	0	3	0	0	12	40	15	0	0	0	0	1	60	1	0	2	0	0	2	5	1	0	0	7	60	0	0	0	0	3	0	10	58	0	0	0	0	0
Otu000207	0	0	0	0	122	158	0	0	0	0	1	0	1	4	42	21	0	0	0	0	0	0	0	0	0	0	0	0	0	0	29	287	0	0	0	0	0	0	0	0	5	52	0	0	0	8	4	1	0
Otu000208	0	0	0	0	72	0	0	0	0	0	0	0	0	505	1	0	0	0	0	0	59	0	0	0	0	0	0	3	0	0	311	0	28	0	0	0	0	98	12	0	13	0	0	0	0	15	0	0	0
Otu000209	0	0	0	3	0	0	0	0	0	7	3	1	0	0	8	50	23	16	0	3	0	11	22	21	0	111	3	0	0	0	3	0	0	0	0	20	0	1	0	44	8	10	23	53	7	0	43	107	0
Otu000210	0	0	0	0	0	0	939	66	17	14	0	0	0	263	0	0	0	0	0	0	0	93	0	0	0	34	0	0	2	0	0	0	1200	113	0	0	0	0	0	0	0	0	0	0	0	0	0	177	0
Otu000211	0	0	0	0	0	0	0	0	0	0	0	0	0	0	2	52	0	0	443	209	0	0	0	0	0	13	0	0	11	0	0	0	0	0	0	0	0	0	0	0	0	0	0	0	3069	212	0	0	0
Otu000212	0	0	0	0	0	10	0	0	0	0	0	0	0	0	0	0	0	0	0	0	0	0	0	0	0	0	0	0	0	0	14	0	0	0	0	0	0	0	2	0	0	0	0	0	0	0	3787	179	0
Otu000213	68	0	5	142	0	0	0	4	0	0	8	0	0	0	0	15	11	231	0	0	0	45	0	0	0	1	0	0	0	52	0	286	0	0	0	17	0	2164	0	0	0	0	95	6	0	1	0	8	0
Otu000214	0	0	0	0	0	4	0	0	0	0	0	0	0	0	0	0	0	0	27	29	0	0	0	0	0	0	0	4	0	0	0	0	0	0	0	0	1	0	0	0	1	0	0	0	2642	0	809	3	0
Otu000216	15	1	0	0	0	0	3	7	0	11	22	5	2	0	0	0	0	3	0	0	0	0	0	0	0	0	0	2	1	0	0	0	11	6	0	14	2952	24	0	0	0	0	582	2	0	0	0	0	0
Otu000217	0	0	34	25	8	10	0	0	0	0	364	30	6	167	3	0	20	2	0	0	0	0	1	0	0	0	0	0	7	21	144	215	0	0	1	0	139	0	18	34	0	0	10	14	0	10	0	0	0
Otu000218	0	0	0	0	0	0	0	0	0	0	0	1	0	0	0	0	0	0	0	0	0	0	0	0	0	0	0	0	0	0	0	0	0	0	3	0	0	0	0	0	0	0	0	0	0	0	0	3	0
Otu000219	28	9	11	6	0	0	87	15	3	0	61	2	331	6	0	0	0	3	3	1	0	0	17	24	85	32	6	47	20	20	0	87	21	0	5	0	96	18	75	33	0	0	0	0	0	0	0	0	0
Otu000220	1797	44	39	0	0	0	168	0	61	0	247	0	0	50	132	24	0	0	7	9	0	3	1	0	0	0	0	0	17	0	0	27	178	34	0	0	0	0	16	0	0	0	13	0	0	0	0	30	0
Otu000221	0	0	0	0	0	0	0	0	0	0	0	0	0	0	0	0	0	0	578	1	0	0	0	0	244	508	0	0	0	0	0	0	0	0	0	0	0	0	0	0	0	0	0	0	7	0	0	8	0
Otu000222	1	0	0	0	0	0	0	4	0	0	0	0	0	0	1035	177	0	0	57	804	0	0	0	0	0	0	0	0	0	0	0	257	29	8	0	0	0	0	80	0	0	5	0	0	7	3	13	1	0
Otu000223	32	86	19	2	219	25	5	144	37	7	24	105	16	5	114	5	32	147	4	2	296	13	7	23	16	35	3	17	8	3	15	45	8	26	14	58	21	24	22	0	8	2	21	17	1	6	14	12	15
Otu000225	0	0	0	0	0	0	0	0	0	0	0	0	0	0	0	0	0	0	0	0	0	0	0	1	0	0	0	0	0	0	0	0	0	0	0	0	0	0	2	0	0	0	0	0	0	0	0	0	0
Otu000226	0	0	0	0	9	0	17	4	0	0	4	2	1877	0	0	0	0	9	0	32	0	0	0	0	0	0	14	0	0	0	0	201	117	13	0	0	0	0	4	0	0	0	0	0	0	0	0	0	0
Otu000227	15	0	0	4	0	0	0	7	5	2	9	115	1	0	0	0	15	0	44	125	4	0	8	12	0	50	0	0	11	5	0	0	0	639	40	0	10	29	0	0	0	0	0	1	0	0	0	101	162
Otu000228	2	0	0	0	0	3	0	0	0	0	0	0	0	7	0	0	0	0	0	0	6	0	0	0	58	0	0	0	0	0	53	0	9	0	411	0	101	1254	0	0	0	0	2	0	0	0	22	5	0
Otu000229	28	9	46	48	6	0	25	12	55	15	63	11	47	270	0	9	0	0	25	24	3	3	37	0	18	47	5	59	24	32	169	186	86	28	177	0	15	9	17	83	0	0	0	0	0	59	197	22	8
Otu000230	0	0	0	0	0	0	0	0	0	0	0	0	0	0	0	0	0	0	0	0	0	3618	0	0	0	0	0	0	0	0	0	0	0	0	0	0	0	0	0	0	0	0	0	0	0	0	0	6	0
Otu000231	0	0	290	0	0	0	0	0	0	0	0	0	0	0	0	0	5	6	3	0	0	0	0	0	0	0	0	0	14	0	0	0	0	0	0	0	0	0	65	0	0	0	21	0	3	1054	0	0	0
Otu000232	0	0	0	5	0	0	0	218	0	0	0	0	12	0	0	13	0	0	0	0	0	0	0	0	0	36	0	5	0	0	0	0	0	0	46	0	0	153	0	0	0	0	0	0	4	1	0	1	0
Otu000233	25	0	8	3	0	2	0	606	23	0	8	0	84	65	3	121	0	0	98	0	0	0	0	0	0	0	6	0	0	7	34	0	225	1	0	0	0	0	0	0	100	0	0	0	0	1	0	0	3
Otu000234	2	0	0	0	0	0	0	0	73	0	4	1966	0	0	0	0	0	17	0	0	0	0	148	0	0	0	0	0	0	0	0	0	1	0	0	0	5	39	0	0	1	0	0	0	0	0	0	0	0
Otu000235	1	0	0	0	1	0	0	0	0	0	0	0	0	0	0	0	0	1	0	0	0	0	0	0	0	1	0	0	0	0	0	0	0	0	0	0	0	0	0	0	0	0	0	0	0	0	0	0	0
Otu000236	1	0	0	0	0	0	0	0	0	0	0	0	0	0	0	0	0	0	0	0	0	0	0	0	0	0	0	0	0	0	0	0	0	0	0	0	0	0	0	0	0	0	0	0	0	0	0	0	0
Otu000237	0	0	0	0	0	0	0	72	0	0	0	0	0	0	0	0	0	0	0	0	0	0	0	0	0	0	0	0	0	0	0	0	0	0	0	0	0	0	0	0	0	0	0	0	0	127	0	0	0
Otu000238	154	719	96	13	22	4	4	5	2	581	19	44	0	5	1	0	2	0	0	0	0	0	46	0	16	0	41	21	9	0	0	22	1	3	12	14	389	52	3	0	0	0	0	0	0	0	9	0	0
Otu000239	0	0	0	0	0	60	0	71	0	0	0	0	0	0	0	2	0	0	36	2237	0	0	54	0	0	0	0	0	0	0	0	17	57	0	0	0	1	0	0	0	0	0	0	0	735	8	0	0	0
Otu000240	0	0	0	3	45	50	17	2	0	0	0	0	0	0	0	0	38	41	0	0	2	0	6	0	0	0	0	0	6	0	3	7	0	0	0	0	0	0	0	0	0	0	100	25	0	1	0	0	280
Otu000241	31	30	6	23	0	0	0	28	8	82	13	78	21	152	8	253	18	6	29	11	6	20	12	16	0	0	6	123	3	4	2	25	5	39	0	15	2	18	10	960	146	13	4	36	4	109	0	82	0
Otu000242	0	0	0	0	8	0	0	0	0	0	0	0	0	0	0	0	0	0	0	0	0	0	0	0	0	0	0	0	0	0	0	0	0	0	0	0	0	0	0	0	0	0	0	0	0	0	0	0	0
Otu000243	0	0	0	0	0	0	0	0	0	0	0	0	0	0	1	0	1	0	0	0	0	0	0	0	2	0	0	0	0	0	0	1	0	0	0	0	0	0	0	0	0	3420	0	0	0	0	0	0	0
Otu000244	0	0	0	0	18	28	0	0	0	0	0	0	0	0	279	54	0	0	39	2	0	4	6	0	22	0	0	1	0	0	148	38	0	0	0	0	0	0	0	0	316	11	0	0	93	0	939	9	0
Otu000245	123	50	142	87	0	0	0	0	0	16	0	0	0	0	21	147	11	26	0	0	0	2	5	0	17	1	48	228	141	10	0	0	0	0	7	46	0	0	13	70	41	17	4	22	0	0	33	157	0
Otu000246	18	0	1	7	10	53	10	53	0	0	2	1	0	0	78	4	1	16	46	150	0	0	598	294	7	0	87	1	0	4	152	34	27	20	0	0	0	2	7	0	27	9	6	22	548	28	0	0	89
Otu000247	5	21	13	0	3	1	3	8	104	10	58	63	13	0	1	2	25	7	0	0	6	19	34	3	53	40	0	11	12	26	0	3	5	14	35	250	137	29	17	0	1	0	9	11	0	1	55	21	1
Otu000248	0	0	0	3	0	67	0	0	0	0	0	0	12	0	8	230	218	49	8	2	35	0	6	0	0	0	0	0	0	0	120	0	0	0	0	0	0	0	0	0	8	0	108	245	0	0	17	0	0
Otu000249	8	1	0	1	110	3	2	6	5	14	24	6	5	0	1	1	6	47	0	0	0	0	15	5	14	0	26	1	0	0	2	1350	16	43	7	15	12	4	0	88	10	30	2	9	0	0	5	16	26
Otu000250	0	0	0	0	0	0	0	0	0	1	0	0	0	0	0	0	0	0	0	0	0	0	0	0	63	2709	0	0	0	0	0	0	0	0	0	0	0	0	0	0	0	0	0	0	0	0	0	0	0
Otu000251	54	45	34	123	0	0	0	10	0	14	9	1	32	14	1	2	13	9	7	10	0	0	0	0	3	0	399	13	7	22	2	2	99	15	4	0	7	21	1	15	0	0	11	13	2	31	22	1	9
Otu000252	289	0	0	0	1395	0	0	0	0	0	0	0	171	0	0	0	0	0	0	0	0	0	0	0	0	0	1	0	0	0	0	0	9	0	0	0	0	0	0	0	0	1	0	0	0	1	0	0	0
Otu000253	0	0	0	0	0	0	0	0	0	0	0	0	0	0	0	0	0	0	0	0	0	0	0	0	0	0	0	0	0	0	3243	0	0	0	0	0	0	0	0	0	0	0	0	0	0	0	0	0	0
Otu000254	1	6	7	1	0	0	0	2	0	0	0	0	0	0	3	9	130	104	0	0	0	14	0	1	1	0	0	0	24	65	0	2	0	5	0	0	8	0	0	0	3	1	190	194	0	0	0	73	0
Otu000255	0	0	8	4	34	7	0	0	0	0	41	1	0	0	108	92	1	32	0	0	0	0	0	0	0	0	1	0	0	3	423	95	0	0	332	11	1	0	0	0	2	26	1	23	0	8	0	0	0
Otu000256	2	4	0	3	1	0	0	0	2	0	0	1	0	0	9	11	7	0	4	17	0	0	1	0	0	0	0	0	4	18	0	28	0	0	0	0	0	0	0	0	6	0	0	3	0	27	0	0	0
Otu000257	0	0	0	0	0	208	0	0	0	0	0	0	0	0	62	0	0	0	0	0	0	0	19	0	110	211	0	0	0	0	8	188	0	0	0	0	0	0	0	0	0	12	0	0	0	0	1280	0	0
Otu000258	0	0	0	0	0	0	0	0	0	0	0	0	0	0	0	0	0	0	0	0	0	0	0	0	0	0	0	0	0	0	0	0	0	0	0	0	0	0	0	0	0	0	0	0	0	0	0	0	0
Otu000259	0	0	0	0	212	778	0	0	0	0	8	1	4	0	14	178	302	129	0	0	0	0	0	0	0	0	0	0	0	0	52	235	0	0	0	0	1	0	1	0	86	47	288	94	0	0	0	0	0
Otu000260	3	2	0	0	0	0	0	0	0	0	0	0	3	145	0	0	9	0	0	0	0	0	0	0	0	0	0	0	0	0	0	0	0	0	0	0	13	8	27	5	0	0	2	0	0	0	0	0	0
Otu000261	0	7	0	7	0	3	4	3	8	21	114	200	14	0	7	15	26	67	0	0	0	0	31	36	0	0	0	39	0	18	3	28	10	0	20	372	35	215	0	0	4	9	36	183	0	0	0	25	14
Otu000262	25	3	13	12	0	0	0	0	6	0	16	13	1	66	10	14	23	30	7	9	3	5	26	77	0	0	1	4	13	13	3	24	0	6	44	14	9	3	0	0	4	25	8	9	0	10	75	24	0
Otu000263	0	4	0	0	0	0	0	0	0	0	0	0	0	0	0	0	0	0	0	0	0	0	0	0	0	0	0	0	0	0	0	0	0	0	0	0	0	0	0	1	1	0	0	0	0	0	0	0	0
Otu000264	129	1	1	0	6	0	0	0	0	1	631	56	0	0	0	0	0	0	0	0	0	0	0	0	0	0	32	0	0	0	0	0	0	0	0	0	0	5	0	0	0	0	2	0	0	0	0	0	0
Otu000265	27	0	6	0	0	0	0	0	0	0	45	10	0	0	0	10	21	54	0	0	8	0	65	11	0	0	36	17	9	30	20	6	0	0	0	0	53	621	0	0	79	2	24	468	0	0	72	0	28
Otu000266	0	0	0	0	3	12	5	3	0	0	0	0	4	0	4	0	0	0	0	0	0	0	0	0	0	0	0	2	0	0	0	34	4	0	0	0	0	0	0	0	3	0	0	0	0	0	29	0	0
Otu000267	29	0	28	0	38	5	0	34	77	6	164	29	0	21	36	62	13	52	0	6	2	14	11	2	0	0	0	11	6	1	97	22	0	0	127	53	4	20	104	0	28	11	7	113	30	6	70	2	37
Otu000268	0	0	0	0	0	0	23	0	0	0	35	26	12	7	0	0	0	89	0	0	0	0	0	0	0	0	0	3	8	0	0	0	55	0	0	0	2417	7	0	0	0	0	13	2	0	0	0	0	0
Otu000269	0	0	2	11	0	0	2	9	0	0	0	0	0	0	13	3	0	2	243	247	0	0	13	0	12	26	532	0	5	17	0	0	88	16	0	0	0	0	0	0	0	0	2	1	386	391	11	0	0
Otu000270	0	0	0	0	0	0	0	0	0	0	0	2	0	0	0	0	0	1	0	0	0	0	0	1	0	0	0	0	0	0	0	0	0	0	0	0	0	0	0	0	0	0	0	0	0	0	0	0	0
Otu000271	0	0	4	5	0	0	15	0	46	9	10	0	0	0	0	633	3	0	0	0	0	0	287	464	0	0	0	0	0	0	0	0	5	0	6	25	0	0	0	0	0	20	0	0	0	0	0	0	0
Otu000272	0	0	0	0	0	0	3	0	0	0	0	5	0	0	0	0	0	5	0	0	0	0	0	0	0	0	0	0	0	0	0	0	0	15	0	0	42	0	0	0	0	0	0	0	0	0	0	0	0
Otu000273	1	0	0	0	0	0	0	0	9	412	99	14	0	0	3	4	15	3	3	0	3	7	76	20	0	0	0	2	9	1	0	5	0	0	149	115	27	0	0	0	0	0	16	2	49	62	10	8	65
Otu000274	0	0	0	0	76	1287	0	0	0	0	0	0	0	1	0	0	0	0	0	0	0	0	0	0	0	0	0	0	0	0	2	126	0	0	0	0	0	0	0	0	1311	0	0	0	0	0	0	0	1
Otu000275	1	0	6	20	0	0	8	92	12	0	13	30	11	0	0	2	0	1	14	274	14	12	5	0	0	381	0	0	0	128	0	0	26	7	5	4	0	0	3	0	0	0	0	0	0	14	0	11	0
Otu000276	0	0	0	0	0	0	0	0	1	298	0	0	0	0	0	0	0	0	0	0	0	0	2	0	4	14	0	0	1	0	3	0	0	0	7	0	0	0	0	0	0	0	0	0	0	15	0	0	0
Otu000277	0	0	0	0	0	1	0	0	0	0	0	0	0	0	0	0	0	0	0	0	0	0	0	0	0	0	0	0	0	0	0	0	0	0	0	0	0	0	0	0	0	0	0	0	0	0	0	0	0
Otu000278	0	0	0	0	0	0	0	0	0	0	2	107	0	0	0	0	0	0	0	0	0	0	0	0	0	0	0	0	0	0	0	0	0	0	0	0	1022	0	0	0	0	0	0	0	0	0	0	0	0
Otu000280	0	0	0	0	0	0	0	0	0	0	0	0	0	0	0	0	0	0	552	280	341	311	0	0	120	0	0	0	0	0	0	0	0	0	0	0	0	0	0	0	0	0	0	0	805	0	104	144	0
Otu000281	0	0	0	0	0	0	0	0	0	0	0	2625	0	1	0	0	0	1	0	0	0	0	0	0	0	0	0	0	0	0	0	0	0	0	0	0	0	0	0	0	0	0	0	0	0	0	0	0	0
Otu000282	0	0	0	0	0	0	0	0	142	0	99	55	0	0	0	0	15	127	0	0	0	0	435	0	0	0	11	0	0	0	0	0	0	0	229	415	0	0	0	0	0	0	115	254	0	0	0	0	181
Otu000283	4	3	0	0	43	1	0	0	0	0	5	0	0	0	55	3	11	2	60	57	0	0	1	1	0	0	0	0	0	0	1	1	237	0	0	0	0	0	0	0	0	0	2	0	215	9	0	0	0
Otu000284	0	0	430	0	0	7	0	0	0	0	0	0	0	20	0	7	169	0	31	0	0	0	0	0	47	0	0	20	0	0	55	0	0	0	0	0	385	0	29	0	0	0	0	11	0	9	0	6	0
Otu000285	0	0	0	4	66	112	0	0	0	0	0	0	0	0	0	0	0	0	21	9	6	2	1	9	0	0	0	0	0	8	11	39	0	0	0	4	5	0	0	0	0	0	0	0	25	23	41	1	0
Otu000286	2	0	0	0	0	0	0	0	0	0	0	0	0	0	0	192	0	0	0	0	0	0	0	0	0	0	0	0	0	0	0	0	0	0	0	0	0	0	0	0	0	0	0	0	0	0	0	0	0
Otu000287	0	0	0	0	0	0	0	0	0	0	0	0	0	0	0	0	0	0	5	0	3	10	26	0	11	0	0	0	0	34	0	0	12	6	0	0	0	0	0	0	0	0	0	0	0	0	437	7	0
Otu000288	982	0	78	6	0	0	0	43	0	0	0	0	0	0	2	0	34	40	0	0	0	0	0	20	0	0	40	14	0	6	0	0	32	0	0	0	0	0	0	0	0	0	42	74	0	150	0	0	64
Otu000289	44	8	230	2	0	0	1	6	0	79	62	36	57	11	5	0	24	37	0	0	0	7	10	0	1	0	10	9	16	41	1	52	5	8	97	2	106	39	5	25	0	8	4	23	0	0	7	3	0
Otu000291	2	0	0	0	0	0	0	0	0	0	0	0	1	34	0	0	0	0	0	7	3	191	0	0	0	0	0	8	0	0	28	0	70	39	0	0	0	0	5	0	0	0	0	0	0	0	0	0	0
Otu000292	2	8	0	3	0	0	277	0	0	0	0	0	0	916	1	0	0	0	0	0	0	0	0	0	0	0	0	0	0	0	0	0	1	0	0	0	443	0	0	531	0	0	0	0	0	0	1	0	0
Otu000293	57	4	2	3	1	0	0	0	0	0	42	7	0	0	9	48	40	8	0	4	0	1	0	0	1	0	22	0	0	0	10	103	0	0	0	0	29	3	0	46	7	1	7	27	0	9	0	14	0
Otu000295	17	29	22	6	249	45	24	19	64	26	11	13	3	12	0	6	3	4	8	2	16	21	14	33	16	0	18	1	6	15	0	0	33	38	46	132	57	0	68	19	0	2	10	15	2	7	10	11	137
Otu000298	98	0	0	0	0	0	0	0	0	0	0	0	0	0	0	0	0	20	705	36	0	128	0	0	335	0	0	0	0	0	0	0	0	0	0	0	0	0	0	0	0	0	0	0	32	36	0	0	0
Otu000299	0	0	0	0	0	0	0	0	0	0	791	68	2	8	2	6	0	0	0	3	0	2	1	0	8	0	0	0	0	0	4	418	2	0	0	7	72	88	0	0	5	3	0	0	0	14	0	1	18
Otu000300	0	0	0	0	0	0	0	0	1	0	0	0	0	0	0	0	0	0	0	0	0	0	0	0	0	0	0	0	0	0	0	0	0	0	0	0	1	0	0	0	0	0	0	0	0	0	0	0	1
Otu000301	2	0	14	4	0	0	0	1	20	371	200	48	32	141	0	9	0	0	0	0	15	0	2	0	0	0	0	8	0	19	0	0	15	11	252	22	80	31	18	0	0	0	15	0	0	0	17	0	0
Otu000302	162	0	27	18	0	0	34	0	0	0	17	2	1	0	0	1	3	0	90	174	1	7	18	0	0	75	0	6	86	392	0	9	23	0	34	0	71	4	2	139	8	0	0	6	40	1	46	4	0
Otu000303	2	0	0	0	9	0	0	0	0	0	10	0	0	0	0	0	6	8	0	0	0	0	65	51	0	0	0	2	0	0	0	0	0	0	0	0	0	4	0	0	0	0	1	4	0	0	0	0	0
Otu000304	0	0	0	0	211	279	0	0	0	0	0	0	0	0	0	0	15	13	0	0	0	0	0	0	0	0	0	0	0	0	15	34	0	0	0	0	0	0	0	0	0	0	59	36	0	0	0	0	0
Otu000305	0	0	0	0	0	1	0	0	0	0	0	0	0	0	1	0	0	0	0	0	0	0	0	0	0	0	0	0	0	0	9	38	0	0	0	0	0	0	0	0	0	0	0	0	0	0	0	0	0
Otu000306	0	0	0	0	0	0	0	0	0	0	0	0	0	0	0	1	0	0	0	0	0	0	0	0	0	0	0	0	0	0	0	0	0	0	0	0	0	0	0	0	0	0	0	0	2487	2	0	0	0
Otu000307	72	5	2	0	0	3	37	23	0	1	0	0	43	7	59	37	24	15	58	30	23	0	3	1	0	3	17	1	12	13	12	3	6	44	1	0	2	11	28	0	16	28	15	15	70	32	4	2	2
Otu000308	0	0	0	0	0	0	0	0	0	0	0	0	0	0	0	0	0	0	7	958	0	0	8	0	0	0	0	0	0	0	0	0	0	0	0	0	0	0	0	0	0	0	0	0	0	1500	0	0	0
Otu000309	247	19	4	3	0	0	6	2	1	0	26	5	6	24	0	0	0	0	0	5	0	0	2	46	4	0	231	145	71	18	0	0	0	0	3	17	340	6	32	74	0	0	0	0	0	0	0	0	71
Otu000310	0	0	0	0	0	0	0	6	0	0	6	0	0	0	0	0	0	0	29	88	0	180	2	10	0	0	0	0	0	0	0	10	0	0	0	0	0	0	0	0	0	0	0	0	0	0	0	66	0
Otu000311	0	0	0	0	0	0	0	0	0	0	0	0	0	0	0	0	0	0	0	0	0	0	2212	0	0	0	0	0	0	0	0	0	0	0	0	0	0	0	0	0	0	0	0	0	0	0	0	0	119
Otu000312	0	0	0	0	0	0	0	0	0	0	0	0	0	0	0	0	0	0	0	0	0	0	0	0	0	0	0	0	19	0	0	0	0	0	0	0	0	0	0	0	0	0	0	0	0	0	0	0	0
Otu000313	7	1	0	82	284	36	0	0	0	0	16	71	145	0	15	0	0	28	0	0	0	0	0	0	0	0	14	8	0	5	0	0	0	0	0	0	25	0	212	20	21	0	65	17	0	0	0	0	0
Otu000314	0	0	0	0	5	0	0	0	0	1	0	0	0	1	6	0	0	0	430	351	0	0	0	0	0	18	0	0	0	0	0	0	0	0	0	0	0	0	0	0	0	0	0	0	846	3	0	0	0
Otu000315	0	0	0	0	0	1	0	0	0	0	0	0	0	0	0	1	3	0	114	22	0	0	0	112	0	0	0	0	0	0	102	0	1	0	0	0	0	0	0	0	0	0	0	0	351	27	0	0	0
Otu000316	0	0	0	0	51	444	0	54	0	0	24	58	0	0	0	17	0	198	0	0	0	0	0	0	0	0	0	0	0	0	16	675	29	11	0	0	0	0	0	0	0	0	13	83	0	0	0	0	0
Otu000317	0	0	91	13	0	0	2	3	52	53	0	0	21	0	0	11	6	0	0	0	40	30	7	46	76	9	0	4	8	71	30	84	6	7	10	377	0	0	42	0	0	0	0	4	0	43	33	1	174
Otu000318	0	0	0	0	0	0	0	0	0	0	0	0	0	0	0	0	0	0	0	0	11	0	0	0	128	252	0	0	0	0	0	0	0	0	0	0	0	0	0	0	0	0	0	0	0	0	14	10	0
Otu000319	0	0	1	0	0	0	0	0	0	0	0	0	0	0	0	0	0	0	0	0	0	0	0	0	0	0	0	269	0	391	0	0	8	0	0	0	0	810	0	0	0	0	0	2	0	0	0	0	0
Otu000320	25	0	5	2	0	0	0	96	6	41	97	86	6	0	0	0	2	3	0	0	0	2	0	0	64	226	235	22	44	7	0	4	117	0	249	377	88	357	6	0	0	0	0	11	0	0	0	0	0
Otu000321	0	0	139	0	99	13	0	674	0	0	0	0	10	1	0	0	2	708	0	0	0	0	43	0	0	0	44	36	0	45	0	0	0	0	0	0	0	0	3	0	0	6	0	0	0	0	0	0	0
Otu000322	0	0	0	1	1	0	0	0	0	4	0	0	0	0	329	552	3	0	0	0	5	0	1	0	0	0	0	0	0	0	269	588	0	0	0	0	0	0	18	0	9	37	19	0	0	0	0	0	14
Otu000323	0	0	7	10	0	0	9	13	0	0	26	11	60	43	5	8	29	1	1	0	1	1	1	3	0	0	139	0	3	10	1	1	10	232	0	0	97	29	9	61	6	0	9	3	0	0	18	30	0
Otu000324	25	2	0	0	24	0	107	0	0	0	0	0	0	0	0	0	0	0	0	0	1	0	0	0	0	0	3	24	0	0	29	9	7	166	0	0	2	0	8	0	0	0	11	0	0	0	0	0	0
Otu000325	1	0	6	0	0	0	0	12	48	116	0	0	22	176	7	2	0	0	2	0	0	2	0	0	12	120	0	0	2	0	0	0	51	2	8	10	0	0	88	0	0	0	0	0	12	0	28	3	0
Otu000327	0	0	0	0	0	0	0	0	0	0	0	0	0	0	2	0	0	0	0	0	0	0	54	0	0	0	0	1	0	0	16	0	0	0	0	0	0	3	1	0	16	19	0	0	0	0	0	1	0
Otu000328	22	0	13	5	0	0	49	5	0	0	13	0	55	33	60	4	19	8	19	0	4	72	52	0	451	61	25	0	8	42	22	230	50	50	14	0	56	4	319	0	2	12	0	2	0	0	6	0	43
Otu000329	88	1	25	18	0	0	0	0	0	0	1	6	0	0	0	0	17	9	0	0	3	0	17	0	0	0	13	56	8	0	0	0	0	0	16	45	0	11	0	0	0	0	0	0	0	0	0	0	0
Otu000330	0	1	0	0	0	0	0	0	0	0	25	0	0	0	0	0	0	0	0	0	0	0	0	0	0	0	0	0	0	0	0	0	0	0	0	0	0	26	1335	0	885	0	0	0	0	0	1	0	0
Otu000331	27	0	0	0	0	2	0	60	13	0	94	3	0	0	0	0	5	4	0	0	71	5	0	0	1	0	19	0	0	0	1650	0	8	10	0	0	0	21	0	0	0	0	0	3	0	0	6	0	0
Otu000332	0	0	74	2	0	0	0	0	0	16	0	0	0	2	0	0	0	0	0	0	0	0	0	0	0	0	0	0	0	0	0	0	0	1	107	0	0	0	0	0	0	0	0	11	0	0	0	0	1
Otu000333	0	0	0	0	27	31	0	0	124	0	0	0	0	0	0	0	65	9	80	70	8	19	2	0	0	0	0	0	0	0	134	6	0	0	16	61	4	0	0	14	40	9	9	16	185	0	8	65	0
Otu000334	0	0	0	0	713	0	0	0	0	0	0	0	0	0	1	205	5	4	0	0	0	0	0	131	0	0	0	0	0	0	183	0	0	0	0	0	0	0	0	0	0	0	76	12	0	0	0	0	0
Otu000335	1	0	0	1	0	0	0	0	0	0	0	0	0	0	0	0	0	107	0	0	0	0	0	0	0	0	800	0	0	0	0	0	0	0	0	0	0	0	0	0	0	0	5	361	0	0	0	0	0
Otu000336	0	0	0	0	0	0	0	0	0	0	0	0	0	0	0	0	0	261	0	0	0	0	0	0	0	0	0	0	0	0	0	0	0	0	0	0	0	0	0	0	0	0	194	1758	1	0	0	0	0
Otu000337	6	0	4	4	0	0	0	0	0	0	70	0	0	0	0	0	0	1	8	0	0	0	0	0	0	0	0	0	0	0	0	0	0	0	0	0	0	0	26	0	0	0	0	0	0	0	0	3	0
Otu000338	0	0	0	0	0	0	0	0	0	0	0	0	41	74	0	0	0	0	0	0	0	0	0	1	0	0	0	0	0	0	0	0	670	41	0	0	0	0	0	0	0	0	0	0	0	0	6	0	40
Otu000339	7	0	11	7	8	0	12	36	40	0	30	0	24	46	6	7	5	42	0	3	3	83	1	4	9	1	8	0	0	7	31	0	0	11	14	62	8	5	29	42	10	8	25	74	23	0	114	0	24
Otu000340	26	0	10	1	0	0	6	160	0	3	2	28	9	0	0	25	12	13	0	1	0	0	0	0	0	0	36	1	1	1	8	0	4	212	0	13	8	7	3	0	0	0	20	11	14	0	0	0	0
Otu000341	482	164	12	8	0	0	16	0	0	0	30	0	45	0	0	11	14	19	6	0	4	0	0	0	0	0	482	171	6	9	0	6	16	0	0	0	0	0	1	0	0	0	4	26	0	0	0	0	0
Otu000342	0	0	0	0	0	0	0	0	0	0	0	0	0	0	0	0	0	0	0	0	0	0	0	0	0	0	0	0	0	0	0	0	0	0	0	0	0	0	0	0	0	2148	0	0	0	0	0	0	0
Otu000343	0	0	0	0	0	0	0	0	0	0	0	0	0	0	0	1919	0	0	0	0	0	0	0	0	0	0	0	0	0	0	228	0	0	0	0	0	0	0	0	0	0	0	0	0	0	0	0	0	0
Otu000344	0	0	3	0	0	0	0	12	18	26	96	75	304	68	0	0	2	4	0	0	3	0	0	0	0	0	0	0	0	38	0	0	0	0	0	19	36	0	786	247	0	0	2	13	0	0	1	0	0
Otu000345	17	1	0	2	0	0	0	11	0	0	25	23	5	0	1	7	0	1	0	4	4	0	2	16	0	139	5	0	6	0	0	6	0	0	0	0	0	5	0	0	0	1	0	0	0	0	0	0	0
Otu000346	7	0	1	0	0	0	6	206	12	0	1	4	80	0	0	0	12	0	4	3	0	0	18	0	0	0	0	49	0	30	0	0	0	0	0	162	0	49	0	0	10	0	0	81	0	0	58	12	149
Otu000347	14	0	0	5	0	3	0	0	0	0	18	191	0	0	351	10	7	16	0	0	0	3	5	0	0	0	0	16	0	1	0	0	0	0	10	0	12	5	0	0	4	0	0	7	0	0	1	34	0
Otu000348	0	0	0	0	0	0	0	0	4	0	0	0	0	0	1067	482	0	0	0	0	7	0	0	1	0	0	0	0	0	3	0	0	0	0	31	0	0	0	0	0	17	51	0	0	0	0	334	0	0
Otu000349	0	0	0	0	0	0	0	0	0	0	0	0	0	0	0	0	0	0	0	0	7	2063	0	0	0	0	0	0	0	0	0	0	0	0	0	0	0	0	0	0	0	0	0	0	0	0	0	0	0
Otu000350	69	105	23	37	0	20	0	2	2	0	9	33	8	0	1	17	19	29	9	2	1	4	34	61	3	0	30	37	3	101	0	38	0	0	1	0	5	3	0	20	107	13	3	13	7	24	58	67	37
Otu000351	0	0	124	0	0	0	58	0	7	0	0	0	0	0	0	0	0	0	47	44	0	0	0	0	0	109	0	0	41	0	0	0	699	0	0	0	0	1	244	0	0	128	0	0	0	0	34	3	0
Otu000352	0	0	1	0	148	567	2	2	0	0	0	0	0	0	0	0	0	0	51	74	5	9	5	0	20	40	0	0	0	0	5	11	5	7	0	0	0	0	7	0	0	0	0	0	565	88	0	10	0
Otu000353	0	0	0	0	0	0	0	0	0	540	0	0	0	0	0	4	0	0	0	0	0	0	0	0	0	0	0	0	0	0	0	0	0	0	0	0	0	0	0	0	0	0	0	0	0	0	0	0	0
Otu000354	3	0	0	1	0	0	0	0	4	29	5	2	0	0	0	3	1	24	0	2	0	0	0	6	0	0	0	0	0	0	0	0	0	0	44	298	0	1	0	0	0	0	13	25	0	0	0	0	0
Otu000355	4	5	0	0	10	0	0	0	0	0	0	0	0	0	0	0	0	0	3	4	0	8	0	0	0	0	0	0	0	0	33	0	0	0	0	0	0	0	0	0	0	0	0	0	54	1048	0	5	0
Otu000357	0	0	0	0	0	0	0	0	0	0	0	1	4	0	0	0	20	2	0	0	0	0	4	0	0	0	0	0	0	0	0	0	0	0	0	0	0	0	13	0	0	0	0	0	0	0	0	0	0
Otu000358	11	0	10	4	10	1	5	22	30	2	28	3	14	59	12	2	13	55	3	12	4	76	0	4	15	0	0	7	3	1	55	9	0	16	23	5	9	4	42	18	7	20	6	59	29	0	37	0	80
Otu000359	0	0	0	0	0	0	0	1	0	0	0	0	0	0	0	0	0	0	0	0	0	0	0	0	0	0	0	0	0	0	0	0	0	0	0	0	0	0	0	0	0	0	0	0	0	0	0	0	0
Otu000360	0	0	14	13	0	0	0	0	0	0	0	0	0	0	1	0	0	0	0	0	0	0	0	0	0	0	0	0	9	1	0	0	0	0	0	0	0	0	4	0	0	0	0	0	0	0	0	0	0
Otu000361	0	0	0	0	0	0	4	0	0	2	143	4	4	490	0	11	2	139	3	2	0	0	1	0	8	11	6	4	4	0	0	0	4	72	13	51	36	205	17	55	0	12	0	1	0	0	0	5	0
Otu000362	0	0	0	0	0	0	215	12	0	0	0	0	0	0	0	0	0	0	21	82	0	106	10	16	0	0	0	0	0	0	0	0	0	0	0	0	0	0	0	0	0	0	0	0	0	0	0	50	0
Otu000363	0	0	23	0	10	0	0	0	0	0	12	0	0	0	15	1	0	0	18	9	0	0	0	0	127	0	0	1	39	0	20	0	0	0	0	0	0	0	0	0	3	0	0	0	240	160	15	1	0
Otu000364	0	0	0	0	12	0	0	0	0	0	0	0	0	0	0	0	0	0	2	10	0	0	0	0	0	0	0	0	0	0	2	0	0	0	0	0	0	0	0	0	0	0	0	0	2	4	0	0	0
Otu000365	0	0	0	0	0	0	0	0	10	0	0	0	0	0	0	0	0	0	0	0	0	0	0	357	0	0	0	0	0	0	0	0	0	0	0	1362	190	0	0	0	0	0	0	0	0	0	0	0	0
Otu000366	0	0	0	0	0	0	0	0	0	0	0	0	0	0	0	0	0	0	38	18	7	1398	0	0	0	0	0	0	0	0	0	0	0	0	0	0	0	0	0	0	0	0	0	0	32	0	412	42	0
Otu000367	61	30	42	36	3	0	4	69	3	89	62	142	114	53	1	85	0	0	13	14	4	17	0	0	19	23	99	175	15	0	0	6	3	32	10	0	2	8	11	78	21	0	7	23	0	44	4	45	2
Otu000368	0	0	0	8	0	0	0	0	13	238	0	0	0	0	0	0	0	0	0	0	14	0	0	0	0	31	0	0	0	0	0	0	0	0	0	0	0	0	0	0	0	0	0	0	1518	0	76	44	0
Otu000369	0	0	5	7	0	15	0	18	81	0	0	0	33	0	0	0	0	0	0	0	14	458	39	0	0	0	14	0	22	161	0	0	0	0	13	0	0	0	64	0	0	0	0	0	0	0	639	1	0
Otu000370	0	0	2	0	0	0	0	40	2	0	1	0	1	0	0	0	0	0	3	7	0	18	0	0	137	40	0	0	0	0	0	0	26	216	0	0	0	0	0	0	0	0	0	0	35	0	34	1	0
Otu000371	0	0	0	0	0	0	0	0	0	0	21	0	0	0	0	0	0	0	0	0	0	0	82	1278	0	0	0	0	0	0	0	0	0	0	0	0	0	0	0	0	0	0	0	0	0	0	0	0	223
Otu000372	0	0	0	0	0	0	0	0	0	0	0	0	0	0	0	0	14	0	1	0	0	0	0	0	0	0	0	0	0	0	0	0	0	0	0	0	0	0	0	0	0	0	0	0	0	0	0	0	0
Otu000373	13	0	7	44	0	0	5	9	5	4	36	33	0	4	1	1	0	1	0	0	0	12	11	9	0	0	0	3	31	18	0	0	33	524	358	0	2	0	3	0	0	0	0	0	0	0	1	38	0
Otu000374	0	0	0	1	0	0	0	0	0	0	12	0	0	0	0	0	16	4	0	116	0	0	0	0	0	0	0	0	0	0	0	0	0	0	0	0	0	0	0	18	0	0	13	19	0	0	38	66	0
Otu000376	0	0	0	0	0	1	0	0	0	0	0	0	0	0	0	0	55	78	37	131	1	0	0	0	15	12	0	0	5	0	37	0	0	0	0	0	0	0	0	0	0	0	0	44	631	9	18	0	40
Otu000377	0	0	0	0	0	0	0	0	0	0	0	0	1	0	0	0	0	0	0	0	0	0	0	0	0	0	0	0	0	0	0	0	0	0	0	0	0	0	0	0	0	0	0	0	0	0	0	0	0
Otu000378	10	0	0	2	0	0	13	3	3	0	103	21	89	66	0	0	0	0	0	4	0	0	0	0	0	0	0	0	0	0	0	0	5	0	0	0	50	14	129	0	0	0	0	0	0	0	0	0	0
Otu000379	0	0	0	0	13	0	0	0	0	0	0	0	0	0	0	0	0	0	0	0	0	0	0	0	0	0	0	0	0	0	0	0	0	0	0	0	0	0	0	0	0	0	0	0	0	0	0	0	0
Otu000381	1	0	1	0	23	3	5	44	18	7	5	0	2	5	66	49	32	43	0	2	3	21	28	31	0	0	0	1	5	0	23	67	5	3	68	68	0	11	0	0	11	59	10	50	0	0	75	6	16
Otu000382	0	0	1	0	2	0	0	0	3	0	0	0	45	438	0	0	0	0	0	0	0	0	6	98	0	0	0	0	13	1	0	0	0	0	100	25	0	0	78	56	0	0	0	0	0	0	0	0	0
Otu000383	0	0	0	0	0	0	0	34	0	0	0	0	0	0	0	0	0	0	0	0	0	0	0	0	0	0	0	0	0	0	0	0	0	0	0	0	0	0	0	0	0	0	0	16	0	0	0	0	0
Otu000384	0	0	5	0	0	0	145	0	0	0	0	0	48	163	0	0	0	0	0	0	0	0	0	0	0	0	0	0	0	0	0	0	0	0	0	0	310	0	928	0	0	0	0	0	0	0	0	0	0
Otu000385	0	0	0	0	0	0	0	0	0	0	0	0	0	0	0	2	0	0	1	1837	0	0	0	0	0	0	0	0	0	0	0	0	0	0	0	0	0	0	0	0	0	0	0	0	0	0	0	0	0
Otu000386	0	0	0	0	9	0	0	0	0	0	0	1	0	2	0	0	0	0	0	0	0	0	0	0	0	0	7	0	0	0	0	0	0	0	8	0	10	0	0	0	0	0	0	0	0	0	0	0	0
Otu000387	2	0	0	5	0	0	0	0	0	0	2	0	0	0	0	0	0	0	0	0	0	0	0	18	0	0	0	1	0	0	0	0	0	0	0	0	1	0	17	36	0	0	0	0	0	0	0	0	0
Otu000388	1	0	0	0	0	0	0	0	0	0	0	0	0	0	0	0	0	0	0	0	0	0	0	0	2	599	0	0	0	0	0	0	0	0	0	0	0	0	0	0	0	0	0	0	0	0	0	0	0
Otu000390	0	0	0	0	1	0	0	0	0	0	2	0	120	0	0	0	0	0	0	0	0	0	0	0	0	0	20	0	0	0	0	0	0	0	0	0	97	4	0	0	0	0	0	0	0	0	0	0	0
Otu000391	0	0	0	0	0	0	0	0	0	0	0	0	2	4	0	0	0	3	0	0	1	3	0	0	107	475	0	0	0	3	0	0	0	2	11	0	0	18	0	0	0	0	3	0	0	0	84	8	0
Otu000392	0	7	0	0	0	0	0	0	0	0	3	1	0	0	8	57	49	40	0	25	1	0	0	100	11	0	0	0	0	1	0	0	0	0	0	0	0	7	0	0	13	15	16	64	0	0	0	46	0
Otu000393	0	0	0	0	0	0	0	96	140	0	1	0	0	0	0	0	0	0	0	0	0	0	630	196	0	0	0	0	0	0	0	0	0	0	0	749	0	0	0	0	0	0	0	0	0	0	0	0	0
Otu000395	0	0	0	0	7	0	0	0	1	0	0	0	0	11	159	2	0	0	0	0	0	0	9	14	0	0	0	0	0	0	98	1	0	0	347	125	0	0	34	0	1	19	9	1	6	0	1	0	15
Otu000396	247	0	0	6	0	119	0	0	0	0	0	0	0	0	0	0	208	0	0	0	0	0	0	0	0	0	1	0	0	0	0	0	0	0	0	0	0	0	0	0	0	0	110	0	0	0	0	0	0
Otu000397	3	0	8	1	8	51	39	17	25	0	8	0	68	79	0	0	0	43	5	5	0	0	0	0	0	0	0	0	5	27	0	0	184	22	9	144	0	0	13	0	0	0	51	0	0	13	84	0	156
Otu000399	1	0	0	0	0	0	0	3	1	0	0	0	0	0	34	82	2	0	3	0	3	3	9	12	0	0	0	0	0	0	98	32	0	0	0	6	0	0	0	0	71	40	0	5	0	1	8	8	0
Otu000400	0	0	0	0	0	0	0	0	0	0	0	0	0	0	0	0	0	0	234	947	0	245	0	0	0	0	0	0	0	0	7	0	0	0	0	0	0	0	0	0	0	0	0	0	243	21	0	6	0
Otu000401	0	0	0	0	0	0	0	0	0	0	0	0	0	0	0	0	0	0	1369	0	6	6	0	0	0	0	0	0	0	0	0	0	0	0	0	0	0	0	0	0	0	0	0	0	5	0	0	0	0
Otu000402	8	0	0	0	134	110	0	0	0	0	17	0	0	0	0	15	94	33	0	0	0	0	41	211	0	0	0	0	0	0	34	106	0	0	0	0	0	4	0	0	50	35	67	17	0	0	2	2	133
Otu000403	0	0	15	1	0	1	15	17	55	72	0	0	14	0	168	125	0	0	48	49	112	19	0	0	48	16	0	1	58	0	0	29	31	34	6	0	0	0	11	0	41	33	0	0	43	15	36	10	0
Otu000404	0	0	30	0	60	231	41	46	12	11	1	1	8	6	51	17	3	0	10	6	6	5	0	0	96	0	0	0	2	4	36	78	264	47	0	9	18	29	14	0	0	0	1	1	8	8	54	1	0
Otu000405	78	0	0	13	50	0	77	5	0	0	0	0	28	48	0	0	37	12	0	0	0	0	0	1	0	0	4	4	12	0	34	8	44	1	0	0	0	0	24	0	0	0	6	7	0	0	0	0	72
Otu000406	0	0	6	0	0	7	0	0	131	0	0	0	0	0	2	40	0	0	0	0	0	0	0	0	0	0	0	0	5	0	0	2	0	0	0	22	0	0	0	0	0	4	0	0	0	1205	0	0	0
Otu000407	1	0	56	5	0	0	0	0	115	0	37	0	0	0	0	0	0	0	0	0	0	0	76	0	0	0	0	0	9	8	0	0	0	0	10	499	0	7	0	0	0	0	0	0	0	0	0	0	609
Otu000408	35	3	3	0	0	0	0	0	3	9	30	19	609	51	0	5	0	0	2	0	1	0	0	0	0	5	59	7	0	8	0	0	0	0	6	0	11	0	44	94	0	0	0	0	42	2	0	0	0
Otu000409	68	0	14	354	0	0	0	0	0	0	28	0	0	7	0	0	0	0	0	0	0	0	0	0	0	0	9	4	0	0	0	0	3	0	0	0	0	0	0	0	0	0	0	1	0	7	0	0	0
Otu000410	2	0	0	3	0	0	0	0	0	18	0	1270	4	0	0	6	0	0	2	0	0	0	0	0	0	0	0	0	0	0	6	0	0	0	0	0	18	0	0	0	0	0	1	4	0	0	14	18	0
Otu000412	2	0	0	0	0	0	0	0	0	0	0	0	0	0	0	0	67	4	0	0	0	0	0	0	0	0	0	0	0	0	0	0	0	0	0	0	0	0	0	0	0	0	0	20	0	0	0	0	0
Otu000413	7	0	1	3	0	0	0	0	0	0	0	0	5	27	27	9	4	18	0	2	0	0	0	1	0	0	8	3	103	2	0	7	0	29	10	0	0	0	17	288	0	8	0	0	0	0	23	1	0
Otu000414	5	0	20	2	0	0	0	9	42	0	3	0	0	0	0	0	39	0	0	8	3	646	28	0	101	125	43	0	51	0	15	0	0	0	12	0	0	1	0	0	0	0	0	5	0	0	0	8	0
Otu000415	0	0	0	0	0	0	0	0	0	0	0	0	0	0	0	0	0	0	0	0	0	0	1	0	0	0	0	0	0	0	0	0	0	0	0	0	0	0	0	0	0	0	0	0	0	0	0	0	0
Otu000416	72	54	18	3	0	0	10	0	0	7	0	0	0	0	3	4	5	19	0	10	0	0	0	17	0	0	30	68	2	2	0	0	0	0	11	45	0	0	0	0	0	0	27	53	0	0	0	14	6
Otu000418	2	3	16	3	6	0	16	49	2	0	24	1	3	0	3	0	0	6	14	0	0	4	5	37	10	1	78	7	7	4	0	2	181	141	0	0	11	18	0	0	0	0	2	4	0	96	2	4	14
Otu000419	0	0	0	0	0	18	0	0	0	0	8	0	7	0	33	62	11	50	0	2	0	0	0	0	0	0	0	0	150	0	0	94	0	0	554	0	0	0	0	0	6	31	0	9	0	5	0	1	0
Otu000420	0	0	0	0	0	0	0	0	0	0	0	0	0	0	0	0	0	0	0	0	0	0	0	0	0	0	0	0	0	1	0	0	0	0	0	0	0	0	0	0	0	0	0	0	0	0	0	0	1
Otu000421	0	0	0	0	0	0	0	0	0	0	3	0	0	0	0	0	0	0	0	0	3	0	0	0	0	0	0	0	0	0	0	0	0	0	0	0	0	0	0	0	182	68	0	0	0	0	1415	7	0
Otu000422	0	0	2	0	0	0	0	0	0	0	3	0	1	0	0	0	0	0	2	1	0	0	0	0	0	0	0	0	0	0	91	0	0	0	0	0	0	0	0	1052	0	0	0	0	0	1	0	1	0
Otu000423	1	0	907	20	0	0	2	5	0	0	5	0	7	119	0	0	0	0	0	0	8	3	0	4	0	0	0	0	4	10	29	0	58	0	1	0	6	0	2	0	0	0	0	0	0	0	2	0	20
Otu000424	0	0	23	51	0	0	1097	44	0	0	2	0	0	0	0	0	0	0	0	0	17	0	0	0	102	0	0	0	25	16	0	0	57	83	0	0	4	0	0	0	0	0	0	0	0	0	0	0	0
Otu000425	0	0	0	0	0	8	0	0	0	36	0	0	0	0	0	0	0	0	0	0	0	0	75	85	0	0	0	0	0	0	0	0	1	6	4	13	0	0	0	0	0	0	0	0	0	0	0	0	747
Otu000426	0	0	10	4	0	0	4	101	28	0	210	131	2	10	0	32	87	17	0	0	0	5	22	57	15	0	0	0	15	0	0	0	10	45	11	0	36	27	0	0	6	0	25	7	0	0	0	0	0
Otu000428	0	0	0	0	0	0	0	0	0	33	0	0	0	0	3	76	16	16	0	0	0	0	0	0	0	0	0	0	0	0	3	3	0	0	17	112	0	0	0	0	0	16	17	33	0	0	68	55	0
Otu000429	1	1	1	0	0	0	6	0	3	0	872	0	16	0	28	0	0	0	11	1	82	0	0	0	0	0	6	0	0	0	8	0	1	0	0	0	14	0	2	0	1	0	0	0	2	10	112	13	4
Otu000430	0	0	0	30	190	41	0	0	0	0	0	0	0	0	194	4	0	0	0	0	0	0	0	0	0	0	0	0	201	57	146	173	0	0	0	0	0	0	0	0	146	0	0	0	0	0	0	0	0
Otu000431	0	0	0	0	0	0	0	0	0	0	0	0	0	0	0	0	0	0	0	0	0	0	0	0	0	0	0	0	0	0	0	12	0	0	0	0	0	0	0	0	0	0	0	0	0	0	0	0	0
Otu000432	0	0	0	0	0	0	0	0	0	0	0	0	0	0	0	51	0	0	0	0	0	0	0	0	0	0	0	0	0	0	0	6	0	0	0	0	0	0	0	0	0	23	0	0	0	0	0	0	0
Otu000433	0	0	3	0	0	0	0	2	0	0	2	0	0	0	0	0	0	0	36	16	0	0	0	0	7	25	1	0	3	0	0	0	2	3	0	0	50	0	0	0	0	0	0	2	28	22	0	0	1
Otu000434	0	0	0	0	0	4	0	56	0	0	1	0	0	0	259	7	0	0	100	11	0	0	12	1	0	0	0	0	0	0	173	4	0	14	0	0	0	0	0	0	3	5	0	0	259	0	0	0	131
Otu000435	1	29	0	0	0	0	0	0	0	0	1	5	0	0	0	0	23	21	0	0	0	0	9	0	0	0	0	4	0	223	0	16	0	0	0	0	0	28	0	0	0	0	10	12	0	0	0	0	0
Otu000436	88	0	59	0	5	35	0	0	11	0	0	0	0	0	0	0	0	0	0	0	0	0	4	0	0	0	0	0	0	8	0	0	0	19	4	8	2	0	0	26	12	0	0	0	1	0	0	0	16
Otu000437	0	0	2	0	1	0	0	0	2	0	2	0	0	3	13	24	0	0	7	0	7	23	0	6	45	0	0	0	4	0	38	3	0	0	0	0	0	0	127	0	12	13	12	5	4	4	8	1	54
Otu000438	0	0	0	0	0	0	0	0	0	0	0	0	0	0	0	0	0	0	211	817	2	22	10	0	0	0	0	0	0	0	0	0	0	0	0	0	0	0	0	0	0	0	0	0	0	495	0	15	0
Otu000439	0	0	0	0	0	0	0	0	0	0	0	0	0	0	0	0	0	0	0	0	0	0	0	0	0	0	0	0	0	0	0	0	0	0	0	0	111	0	0	0	1	0	0	2	11	0	0	0	0
Otu000440	0	0	0	0	14	15	18	0	33	21	0	0	12	0	6	0	0	0	17	0	0	0	28	22	0	0	0	0	1	0	0	0	2	31	0	0	0	0	0	0	0	0	0	0	0	8	0	0	0
Otu000441	2	0	1	0	5	2	0	0	15	0	19	1	7	0	50	10	11	0	80	25	0	12	0	27	0	0	8	0	0	0	0	79	0	0	11	0	0	15	1	0	7	26	4	0	12	302	0	6	0
Otu000442	12	2	4	1	12	15	2	26	3	0	0	0	0	1	51	41	9	21	15	41	7	5	7	0	20	15	2	0	8	13	25	46	21	18	0	0	1	0	6	0	23	63	16	29	63	45	15	9	4
Otu000443	0	0	0	0	0	0	3	2	0	0	0	0	0	0	0	0	0	0	0	1	0	1499	0	5	0	0	0	0	0	0	0	0	0	18	0	0	0	0	0	0	0	0	0	0	0	0	0	2	0
Otu000444	22	6	2	5	0	25	4	2	0	0	306	28	18	36	0	5	8	27	0	1	0	0	1	0	0	0	35	9	0	0	0	0	122	26	0	0	16	13	6	40	16	6	11	85	0	8	16	3	0
Otu000445	0	0	0	0	1282	4	0	0	0	0	0	0	0	0	157	3	0	0	0	0	0	0	0	0	0	0	0	0	0	0	0	0	0	0	0	0	0	0	0	0	0	11	0	0	0	0	0	0	0
Otu000446	0	0	0	0	0	0	0	0	0	0	0	0	0	0	0	0	0	1	0	0	0	0	0	4	0	0	0	0	0	0	0	0	0	0	0	0	0	0	0	0	0	0	41	0	0	0	0	0	0
Otu000447	0	0	0	0	0	0	0	0	0	0	0	0	0	0	0	0	0	0	0	0	0	0	0	0	0	0	0	0	0	0	0	0	0	0	0	0	137	0	0	0	0	0	0	0	0	0	0	0	0
Otu000448	0	0	0	0	0	0	0	0	0	0	0	0	0	0	0	0	0	0	0	0	0	178	0	0	213	264	0	0	0	0	0	0	0	0	0	0	0	0	0	0	0	0	0	0	0	2	124	6	0
Otu000449	428	0	4	4	0	0	2	0	10	7	62	15	0	0	14	0	22	2	0	0	14	4	3	0	0	0	284	4	3	0	0	0	23	0	0	0	165	140	0	0	0	0	3	0	0	0	12	0	0
Otu000450	0	0	0	0	0	0	0	0	0	0	0	0	0	0	0	0	0	0	35	226	4	331	7	0	0	0	0	0	1	0	0	0	0	0	0	0	0	0	0	0	0	0	0	0	136	0	12	29	0
Otu000453	0	0	0	0	0	0	0	0	0	0	0	0	0	0	0	0	0	0	0	0	117	1372	0	0	0	0	0	0	0	0	0	0	0	0	0	0	0	0	0	0	0	0	0	0	0	0	0	0	0
Otu000454	0	0	0	0	0	0	0	0	0	0	308	0	0	0	0	0	0	0	0	0	0	0	0	0	6	2	0	0	4	0	0	0	9	0	0	0	326	11	14	0	0	0	0	0	0	0	0	0	0
Otu000455	20	21	4	7	5	3	0	0	0	38	25	60	13	11	1	7	1	4	2	2	2	9	15	53	2	0	14	11	5	10	0	5	0	3	3	19	9	16	0	199	4	1	14	3	3	5	0	11	11
Otu000456	0	0	2	0	0	0	0	0	100	0	0	0	0	0	0	0	0	0	0	0	8	2	0	0	0	485	0	0	0	0	0	0	0	0	0	20	0	0	0	0	0	0	0	0	0	0	66	3	0
Otu000457	0	0	0	1	0	1042	0	0	0	0	0	0	0	262	0	0	3	0	0	0	0	5	0	0	0	87	0	0	0	0	0	0	0	0	0	0	0	0	0	48	0	0	0	0	0	0	0	0	0
Otu000458	0	0	52	41	0	0	9	110	0	0	64	20	0	0	0	0	0	6	0	0	0	0	0	0	0	0	1	2	0	240	0	0	0	0	0	0	9	287	0	0	0	0	265	42	0	0	0	0	0
Otu000459	0	3	0	0	0	0	0	0	0	0	0	0	0	0	4	6	0	0	0	0	0	0	5	0	0	0	0	0	0	0	0	24	0	0	0	0	0	0	0	0	22	2	0	0	0	4	0	0	0
Otu000461	12	6	14	14	0	0	0	0	0	86	136	5	5	0	0	4	0	0	0	0	0	2	1	3	0	4	4	49	5	2	38	0	0	11	8	0	1	1	3	19	0	0	0	1	0	1	4	2	28
Otu000462	55	6	16	7	0	1	0	0	2	29	1	14	0	36	52	109	16	9	0	2	25	56	3	2	0	6	12	37	5	0	0	6	0	0	17	3	8	2	0	26	21	42	15	5	0	12	68	245	14
Otu000463	0	0	0	0	0	0	0	0	0	0	0	2	0	0	43	0	0	0	0	0	0	0	0	0	0	0	0	0	0	0	0	1	0	1	0	0	0	0	0	0	0	1390	0	0	0	0	0	0	0
Otu000464	0	0	0	0	0	0	0	0	0	0	670	0	0	0	0	0	0	0	0	0	0	0	0	0	0	0	1	21	0	0	0	0	0	0	105	0	0	486	0	0	0	0	0	0	0	0	0	0	0
Otu000465	0	6	0	0	0	0	0	1	0	8	12	3	1	0	0	2	1	0	1	3	0	0	5	0	0	41	0	7	0	0	0	3	4	0	0	0	0	0	0	0	0	5	3	0	0	0	33	0	38
Otu000466	0	0	2	31	0	0	0	0	0	0	0	0	0	0	0	0	0	0	0	0	153	29	0	0	180	184	0	0	18	3	0	0	0	0	23	0	0	0	10	0	0	0	0	0	76	0	468	46	0
Otu000467	0	0	0	0	0	1	0	4	0	0	44	20	0	0	0	0	0	1	0	0	0	0	0	0	0	0	0	12	0	0	0	13	0	0	0	0	5	231	0	0	0	0	0	3	0	0	0	0	0
Otu000468	8	0	9	14	0	0	0	0	5	18	114	21	0	0	3	38	10	25	0	0	1	1	84	0	0	0	0	7	3	19	5	2	0	23	2	10	328	210	0	0	0	3	0	1	0	0	18	8	0
Otu000469	0	0	0	0	0	0	0	0	0	0	8	11	0	0	0	0	118	97	0	0	12	48	0	0	0	0	0	0	0	0	0	0	0	0	0	0	0	0	0	0	0	0	36	544	0	0	44	9	0
Otu000471	0	0	53	43	4	0	0	0	6	0	20	41	14	23	0	0	14	10	0	0	0	0	0	0	0	0	0	0	58	334	0	0	0	0	5	64	0	1	0	0	0	0	21	1	0	0	0	0	96
Otu000473	748	0	0	0	1	0	0	0	0	0	1	0	0	4	0	0	0	0	0	0	0	4	0	0	66	39	0	0	0	0	0	0	0	0	0	0	0	0	0	0	0	0	0	0	0	3	0	0	0
Otu000474	509	13	0	0	0	0	14	22	0	0	42	9	16	0	0	0	4	0	0	0	0	0	0	0	0	0	38	36	0	2	0	0	17	109	0	0	38	57	5	0	0	0	0	0	0	0	0	0	0
Otu000475	0	0	9	0	16	0	12	9	48	0	3	0	2	22	0	0	0	0	0	0	32	119	10	42	0	0	0	0	23	10	0	0	0	0	3	60	0	0	0	0	14	0	18	0	0	0	0	3	0
Otu000476	0	0	0	0	0	292	0	0	0	0	0	0	0	0	0	50	0	0	0	0	0	0	0	0	0	0	0	0	0	0	473	32	0	0	0	0	0	0	0	0	0	114	0	0	0	20	0	0	0
Otu000477	0	0	1	0	0	0	0	0	0	0	0	0	0	0	0	3	0	0	41	0	0	0	0	0	0	0	0	0	0	0	0	0	0	0	0	0	0	0	0	0	0	0	0	0	0	998	0	0	0
Otu000478	75	0	9	0	0	0	0	0	0	0	190	30	56	44	0	0	0	0	0	0	3	0	89	0	0	0	0	5	0	53	0	0	3	0	0	0	3	6	210	119	0	0	0	0	0	0	0	0	0
Otu000480	0	0	0	0	0	108	0	0	0	0	0	0	0	33	16	0	0	0	0	0	0	0	0	0	0	0	0	0	0	0	0	105	0	0	6	0	0	0	0	0	1	0	0	0	0	0	0	0	0
Otu000481	0	0	0	0	0	0	0	0	0	0	0	0	0	0	0	0	0	0	0	0	0	0	22	0	0	0	0	0	0	0	4	0	0	0	0	0	5	0	0	0	0	0	0	0	0	0	0	3	0
Otu000482	2	0	0	8	15	0	7	34	27	0	6	5	10	36	0	0	4	25	5	4	3	55	1	3	22	4	0	0	1	3	68	1	0	21	7	9	0	0	43	80	5	7	11	27	15	0	0	0	56
Otu000483	0	0	0	0	18	216	0	0	1	0	0	0	0	0	0	0	0	0	0	0	0	0	0	0	0	0	0	0	0	0	0	0	0	0	0	0	0	0	0	0	0	0	0	0	0	0	0	0	0
Otu000484	0	0	0	0	102	0	0	0	0	0	0	0	0	0	0	0	0	0	0	0	0	0	0	0	0	0	0	0	0	0	0	0	0	0	0	0	0	0	0	0	0	0	0	0	0	0	0	0	0
Otu000485	0	0	0	0	0	0	0	0	0	0	0	0	0	90	0	0	0	0	0	0	0	0	0	0	0	0	0	0	0	0	0	0	0	0	0	0	0	0	0	0	0	0	0	0	0	0	0	0	0
Otu000486	2	0	18	0	3	0	0	0	17	0	6	0	10	2	0	0	6	1	0	0	0	0	16	0	0	0	5	0	0	19	0	0	1	0	85	264	53	7	0	0	0	0	13	0	0	0	0	0	36
Otu000487	0	0	0	1	0	0	0	9	0	0	0	0	0	0	0	0	0	0	0	0	0	0	0	0	0	0	0	0	0	0	0	0	0	0	0	0	5	0	0	0	0	0	0	0	0	0	0	0	1
Otu000488	74	313	5	0	14	0	1	8	0	0	3	3	3	3	0	0	119	46	0	0	4	9	13	6	0	0	0	16	25	1	0	0	0	0	0	0	0	6	24	0	0	0	17	43	0	0	18	5	74
Otu000490	0	0	0	0	0	0	0	0	0	0	0	0	0	0	0	0	0	0	0	0	0	0	0	0	0	0	0	0	0	0	0	0	0	0	0	0	0	0	0	0	0	0	0	43	0	0	0	0	0
Otu000491	19	0	15	2	29	22	0	3	1	0	17	3	0	0	54	7	44	85	0	0	5	7	12	0	0	0	1	0	0	0	41	45	3	0	13	17	4	14	0	0	16	16	11	21	0	0	54	0	115
Otu000492	0	0	7	13	0	0	0	0	0	0	3	0	0	0	0	0	7	0	0	0	0	0	0	0	0	0	17	0	8	0	0	0	0	0	0	0	0	0	0	156	0	0	0	0	0	0	0	0	0
Otu000493	12	0	0	0	0	0	0	0	0	0	2	0	5	215	0	0	0	2	0	0	0	0	233	9	0	0	1	4	0	5	0	0	0	0	0	0	34	2	1	41	0	0	0	32	0	0	0	0	2
Otu000495	0	0	0	0	0	0	0	0	0	0	0	0	0	0	0	0	0	0	0	0	0	1246	0	0	0	0	0	0	0	0	0	0	0	0	0	0	0	0	0	0	0	0	0	0	0	0	16	29	0
Otu000496	0	0	0	0	0	0	0	0	0	0	0	0	0	0	0	0	0	1	0	2	0	0	0	0	0	0	0	0	0	0	0	0	0	0	0	0	0	0	0	0	0	0	3	0	17	0	0	0	0
Otu000497	0	0	0	0	0	0	0	0	0	0	0	0	0	0	0	0	0	0	0	0	0	0	0	0	0	0	0	0	0	0	1281	0	0	0	0	0	0	0	0	0	0	0	0	0	0	0	0	0	0
Otu000498	0	0	0	0	0	0	0	0	0	0	0	0	0	0	0	0	0	0	7	0	923	8	0	0	0	0	0	0	0	0	0	0	0	283	0	0	0	0	0	0	0	0	0	0	9	0	43	0	0
Otu000499	0	0	0	0	0	0	10	0	0	0	0	0	0	2	0	0	0	0	0	0	0	0	0	13	0	0	0	0	0	0	0	0	0	0	0	0	5	0	0	0	0	84	0	8	0	0	0	0	0
Otu000500	0	0	0	0	59	14	0	1	0	0	0	0	0	0	3	0	2	0	0	0	0	0	2	0	0	0	0	0	0	0	0	21	0	0	0	0	0	0	0	0	2	1	5	1	0	0	0	1	13
Otu000501	0	0	0	0	0	0	0	0	0	0	0	1	0	0	0	0	0	0	0	0	0	0	0	0	0	0	0	0	1	0	0	0	0	0	0	0	0	0	0	0	0	0	0	0	0	0	0	0	0
Otu000502	0	0	0	0	0	0	0	0	0	0	0	0	0	0	0	17	0	0	100	29	0	66	0	0	0	0	0	0	0	0	0	0	0	0	0	0	0	0	0	0	106	0	0	0	0	933	0	0	0
Otu000503	0	0	4	0	25	0	6	3	8	0	0	0	13	26	0	0	0	2	0	0	0	0	10	0	0	0	5	0	11	0	0	0	0	39	0	0	20	0	0	0	0	0	24	0	0	0	0	0	0
Otu000504	0	0	0	0	0	0	0	0	0	0	0	0	0	0	0	0	3	0	59	1175	0	0	0	0	0	0	0	0	0	0	0	0	0	0	0	0	0	0	0	0	0	0	0	0	0	0	0	0	0
Otu000505	21	0	0	0	0	0	9	3	0	0	4	1	58	4	0	0	10	11	2	5	0	0	0	0	0	0	66	1	0	0	0	0	53	19	0	0	16	24	0	14	1	0	35	9	2	1	0	0	0
Otu000506	0	0	8	0	0	0	0	0	0	0	20	0	229	0	0	0	2	4	61	65	0	0	0	1	0	5	0	1	3	0	0	0	271	0	0	5	2	0	1	0	9	0	0	0	6	0	0	0	0
Otu000508	17	8	7	2	0	0	2	0	0	16	1	0	3	0	22	39	0	4	1	2	1	1	17	0	0	0	7	21	3	0	0	0	0	0	0	0	0	1	0	0	140	3	19	12	5	17	0	3	0
Otu000510	0	0	0	0	0	0	0	0	0	0	6	0	0	0	0	0	0	2	0	0	0	0	0	0	0	0	0	0	0	0	0	0	0	0	0	0	152	0	0	0	0	0	4	0	0	0	0	0	0
Otu000511	0	0	1	0	7	0	0	0	0	0	0	0	0	0	0	0	10	2	0	0	7	0	0	0	1	0	0	0	0	0	0	0	0	0	0	0	0	0	0	0	0	0	0	0	0	0	0	4	0
Otu000512	16	0	0	0	0	0	0	0	0	0	0	0	2	0	0	0	0	0	0	0	0	0	677	0	0	0	74	0	0	0	0	0	0	0	0	0	0	10	0	0	0	0	0	0	0	1	0	0	0
Otu000513	3	0	0	0	2	2	0	0	0	0	1	0	0	3	0	7	23	8	22	18	0	2	41	44	0	0	0	0	0	0	10	10	0	0	0	0	0	0	0	0	2	0	99	41	46	28	17	0	5
Otu000514	0	0	0	0	0	0	0	0	0	0	2	0	0	0	0	0	0	0	0	0	0	0	0	5	0	0	0	0	0	0	0	3	0	0	0	0	0	0	0	0	0	0	0	0	0	0	0	0	0
Otu000515	0	0	0	0	0	12	0	0	0	0	0	0	0	0	0	0	0	0	3	0	0	0	12	0	0	0	0	0	0	0	5	47	0	0	0	0	0	0	0	0	7	5	0	0	0	0	38	2	0
Otu000517	5	0	0	0	0	0	23	47	0	0	0	0	3	0	0	0	2	37	0	13	0	0	0	0	0	0	0	0	0	5	0	0	31	8	0	0	0	0	0	0	6	0	0	0	0	0	0	0	0
Otu000518	0	0	0	10	0	0	0	0	0	0	136	0	0	44	0	0	0	0	0	0	0	0	0	22	0	0	0	0	10	0	0	0	0	0	0	0	0	427	0	0	0	0	0	0	0	0	0	0	0
Otu000520	0	0	0	0	0	0	0	0	0	0	0	0	0	0	0	0	3	0	0	0	0	0	0	0	0	0	0	0	0	0	0	0	0	0	0	0	0	0	0	0	0	0	0	0	0	0	0	0	0
Otu000521	0	0	0	0	0	73	0	0	0	0	0	0	0	0	0	0	0	534	0	0	0	0	0	0	0	0	0	0	0	0	0	0	0	0	0	0	0	0	0	0	0	1	0	68	0	0	0	0	0
Otu000522	7	0	17	31	32	24	3	0	0	0	0	0	0	0	5	42	3	7	0	0	1	38	2	0	17	15	0	9	0	0	38	12	24	3	8	0	0	31	35	85	10	47	0	35	0	0	0	1	0
Otu000523	0	0	0	0	2	0	0	0	0	0	1	0	0	0	3	11	0	4	0	2	0	0	2	0	0	0	0	6	0	5	82	15	0	0	3	0	0	0	0	0	0	0	0	0	5	8	0	1	0
Otu000524	0	0	0	0	0	1	0	0	0	0	0	0	0	0	0	0	0	0	58	13	0	129	0	0	0	0	0	0	0	0	12	0	0	0	0	0	0	0	0	0	11	19	0	0	298	23	0	0	0
Otu000525	0	0	0	0	5	0	0	0	0	0	0	0	0	0	0	0	0	0	0	0	0	0	0	0	0	0	0	0	0	0	0	0	0	0	0	0	0	0	0	0	0	0	0	0	0	0	0	0	0
Otu000526	2	10	127	144	0	0	0	0	0	7	3	3	0	0	0	1	17	7	0	0	0	0	1	0	0	0	9	15	47	155	0	0	0	0	25	6	0	0	0	0	0	0	8	21	0	1	0	16	0
Otu000527	0	0	31	0	0	0	146	19	0	0	0	0	3	0	0	0	0	0	31	7	0	136	17	0	13	0	0	0	14	66	0	0	366	11	0	0	0	0	4	0	0	0	0	0	0	18	59	4	0
Otu000528	0	0	0	0	0	0	0	0	0	0	0	0	0	0	0	0	0	0	0	0	0	0	0	0	0	0	0	0	0	0	0	0	0	0	0	0	0	0	0	1	0	0	0	0	0	0	0	0	0
Otu000529	0	0	0	0	0	0	11	11	0	0	0	0	0	0	0	0	18	0	0	0	0	0	0	0	0	0	0	0	0	0	0	0	0	0	0	0	0	0	0	0	0	0	1	0	0	0	0	0	0
Otu000530	2	25	1	10	0	0	0	1	0	8	22	0	0	10	0	0	0	0	0	0	0	0	24	8	2	0	0	0	0	0	0	0	4	4	0	0	25	27	0	0	0	0	0	0	5	0	4	0	56
Otu000531	0	0	0	0	0	0	0	0	0	0	0	0	0	0	0	0	0	0	0	0	0	0	0	0	0	0	0	0	0	0	0	932	0	0	0	0	0	0	0	0	0	102	0	0	0	0	0	0	0
Otu000532	0	0	0	0	0	0	0	0	0	0	0	0	0	0	33	1	0	0	0	0	0	0	0	0	0	0	0	0	0	0	0	0	0	0	0	0	0	0	0	0	19	26	19	0	0	0	0	0	0
Otu000533	0	0	0	0	0	113	0	0	0	0	0	0	0	0	0	0	0	0	0	0	0	0	0	0	0	0	0	0	0	0	1000	0	0	0	0	0	0	0	0	0	0	0	0	0	0	0	0	0	0
Otu000534	0	0	0	0	0	0	6	0	0	0	0	2	1101	0	0	0	0	0	0	0	0	0	0	0	0	0	0	0	0	0	0	0	0	0	0	0	0	0	0	0	0	0	0	0	0	0	0	0	0
Otu000535	0	0	2	0	0	0	0	0	0	0	0	0	0	0	0	3	0	0	0	0	0	0	119	81	0	0	0	0	0	0	0	0	26	0	0	0	0	0	0	0	0	0	0	0	0	0	0	0	0
Otu000536	7	0	0	0	0	0	0	0	0	0	0	0	0	0	0	1	3	0	565	6	0	26	0	0	0	0	0	0	0	2	0	0	3	0	0	0	0	0	1	194	0	8	0	0	0	13	1	8	0
Otu000537	0	0	0	0	0	0	0	0	0	0	0	0	0	0	0	7	0	0	0	4	0	0	0	0	0	0	0	0	0	0	0	0	0	0	0	0	0	0	0	0	0	0	0	0	0	11	0	0	0
Otu000538	0	0	11	0	3	1	0	2	4	0	0	0	0	0	14	16	1	3	6	4	11	2	2	10	14	5	0	3	7	0	18	6	0	1	0	0	0	0	87	0	4	4	22	4	0	1	30	0	55
Otu000539	0	0	0	0	0	0	0	0	0	0	0	0	0	0	0	0	0	0	185	0	0	0	0	0	0	0	0	0	0	0	0	0	547	0	0	0	0	0	0	0	0	0	0	0	276	99	0	0	0
Otu000540	70	0	10	1	72	0	0	0	0	0	39	4	0	0	0	0	0	0	0	0	0	0	156	0	0	0	3	0	0	0	7	0	5	0	0	0	5	0	0	0	3	1	2	0	0	0	0	0	0
Otu000541	0	0	0	0	0	0	4	32	0	0	0	0	8	5	0	0	1	0	1	0	3	1	0	0	0	3	0	0	28	0	0	0	3	47	0	0	4	0	92	0	0	0	0	2	6	2	41	2	0
Otu000542	12	0	0	0	0	0	1	0	2	17	583	4	1	27	0	3	0	6	0	0	0	0	4	0	6	0	14	0	0	0	0	0	1	1	0	0	4	28	9	20	0	0	0	5	2	0	0	0	9
Otu000543	0	0	0	0	0	0	0	0	0	0	0	0	0	0	0	167	0	0	6	0	0	0	0	0	0	0	0	0	0	0	17	20	0	0	0	0	0	0	0	0	0	0	0	0	0	0	0	0	0
Otu000544	0	0	0	0	0	0	0	0	0	0	0	0	0	0	0	0	0	0	0	0	0	0	0	0	0	0	0	0	0	1	26	0	0	0	0	0	0	0	0	0	1064	0	0	0	0	0	0	0	0
Otu000545	0	1	0	0	15	8	0	0	0	0	0	0	0	0	0	0	0	0	0	0	0	0	0	0	0	0	0	0	0	0	2	0	0	0	0	0	0	0	0	0	0	0	0	0	0	0	0	0	0
Otu000546	3	6	0	0	0	0	0	0	0	0	0	0	4	0	0	0	2	0	0	0	0	0	0	0	0	0	41	0	0	15	0	0	0	850	0	0	0	0	1	0	0	0	1	1	0	0	0	0	0
Otu000547	1	0	0	0	0	0	0	0	0	29	31	20	0	0	0	0	0	0	0	0	0	0	1	0	0	0	3	59	0	0	0	0	0	0	0	0	10	95	0	0	0	0	0	0	0	0	0	0	0
Otu000548	0	0	0	0	377	49	0	0	0	0	0	0	0	0	0	0	0	0	0	0	0	0	0	0	0	0	0	0	0	0	0	1	0	0	0	0	0	0	0	0	0	0	0	0	0	0	0	0	0
Otu000549	0	7	0	1	2	12	7	14	2	0	16	4	0	1	6	100	5	15	0	0	0	1	0	0	29	0	0	2	1	10	5	9	0	9	13	0	0	15	0	31	5	13	9	24	0	0	72	24	12
Otu000550	0	0	0	0	0	0	0	0	0	0	3	0	0	0	0	0	0	0	0	0	0	0	0	0	0	0	0	0	0	0	1027	36	0	0	0	0	0	0	0	0	0	0	0	0	0	0	0	0	0
Otu000551	0	0	0	1	0	0	0	0	0	0	0	0	0	0	0	0	0	0	14	230	0	73	0	0	56	26	0	0	1	0	0	0	0	0	0	0	0	0	0	0	0	0	0	0	0	0	17	4	0
Otu000552	0	0	0	0	0	0	0	0	0	0	0	0	0	0	0	0	0	0	0	0	0	0	0	0	0	0	0	0	0	0	0	0	0	0	0	0	0	0	0	0	0	0	0	0	0	0	0	1	0
Otu000553	0	0	0	0	61	0	0	0	0	0	0	0	0	0	3	17	0	3	0	0	0	0	0	0	0	0	0	0	6	0	41	900	0	0	0	0	0	0	0	0	0	13	0	0	0	0	0	0	0
Otu000554	0	0	0	0	11	0	0	0	0	0	0	0	0	0	36	16	0	0	0	0	0	0	0	0	0	0	0	0	0	0	32	39	0	0	0	0	0	0	0	0	1	5	0	3	0	0	0	0	0
Otu000555	103	157	1	3	0	0	4	1	1	25	11	120	0	0	0	0	3	0	0	10	0	0	0	1	0	0	10	70	0	14	0	0	0	24	0	24	0	15	0	0	2	0	0	3	0	0	0	6	10
Otu000556	1	8	0	1	0	0	4	13	2	0	0	0	3	0	0	0	0	0	0	0	0	0	17	42	0	0	7	0	0	0	0	0	5	0	0	52	7	0	0	0	0	0	0	4	0	0	0	0	0
Otu000557	0	0	0	0	0	0	0	0	0	0	0	0	1	0	0	0	0	0	0	0	0	0	0	0	0	0	0	0	0	0	0	0	0	0	0	0	0	1057	0	0	0	0	0	0	0	0	0	0	0
Otu000558	0	0	0	0	0	0	0	0	0	0	1	0	0	0	0	20	0	0	0	0	0	0	0	0	0	0	0	1	0	0	15	3	0	0	0	0	0	0	0	0	0	0	0	0	0	0	0	0	0
Otu000559	0	0	0	0	1	0	0	0	0	0	0	0	0	0	0	0	0	0	0	0	0	0	0	0	0	0	0	0	0	0	1	0	0	0	0	0	0	0	0	0	0	0	0	0	0	0	0	0	0
Otu000560	0	0	1	0	0	0	0	0	78	4	0	0	0	0	0	0	0	0	5	0	0	12	11	0	0	117	0	0	0	3	0	0	1	0	25	0	0	0	39	0	0	0	0	0	81	5	104	2	0
Otu000561	78	186	1	1	0	0	5	4	2	0	56	54	0	0	4	9	9	42	0	11	0	2	9	0	0	0	63	18	1	5	0	0	5	0	8	32	50	10	0	0	67	0	0	6	0	0	0	12	50
Otu000563	1	0	31	11	0	0	0	17	2	54	13	26	10	12	0	18	6	0	23	2	0	14	0	5	0	0	0	8	24	0	0	0	0	7	3	0	2	6	2	0	12	0	7	5	0	24	1	8	4
Otu000565	0	0	0	0	0	0	23	0	0	0	0	0	15	0	0	0	13	0	0	0	28	4	0	0	0	0	0	13	0	0	0	0	0	0	0	0	0	0	450	0	0	0	0	13	0	0	0	0	0
Otu000566	0	0	0	0	1	6	0	0	107	56	9	0	0	48	1	29	23	1	3	3	13	2	0	11	0	2	0	0	0	0	10	100	0	0	7	174	0	0	105	0	0	22	16	0	12	3	152	10	0
Otu000567	0	0	0	0	1038	0	0	0	0	0	0	0	0	0	0	0	0	0	0	0	0	0	0	0	0	0	0	0	0	0	0	3	0	0	0	0	0	0	0	0	0	0	0	0	0	0	0	0	0
Otu000568	0	0	0	0	0	0	0	0	12	8	0	0	0	0	0	33	18	91	188	72	0	0	13	0	0	0	0	6	0	0	0	0	0	0	96	11	0	0	0	0	1	0	9	1	0	0	0	2	0
Otu000569	0	0	0	0	0	0	0	0	43	0	0	0	0	0	8	0	0	0	0	0	0	5	0	0	0	0	0	0	0	0	0	0	0	0	0	99	0	0	0	0	12	14	0	0	0	0	0	4	0
Otu000570	0	0	1	1	0	0	0	11	50	191	0	0	3	0	0	0	0	0	0	0	0	1	16	0	0	0	0	0	13	0	0	0	0	8	63	42	0	0	40	105	0	0	0	0	0	0	26	0	1
Otu000573	0	0	7	0	101	4	44	14	16	0	1	0	38	0	0	0	0	3	0	0	2	0	0	0	0	0	0	0	2	29	0	0	193	31	0	24	0	0	0	0	0	0	23	0	0	0	67	0	4
Otu000574	0	0	0	0	0	0	0	0	0	0	0	0	1	199	365	0	0	0	0	7	215	0	0	0	0	0	0	0	0	0	0	0	0	0	0	0	0	0	29	0	0	0	0	0	0	10	48	96	0
Otu000575	0	0	0	0	0	0	0	0	0	0	0	0	0	0	0	0	0	0	0	0	0	0	0	0	0	0	0	0	0	0	0	0	0	0	0	0	0	0	0	0	0	0	0	0	0	0	0	0	0
Otu000576	0	0	0	0	0	4	0	0	0	0	0	0	0	0	77	280	0	0	0	0	0	0	0	0	0	0	0	0	0	0	4	289	0	0	0	0	0	0	0	0	23	44	0	0	0	73	0	0	0
Otu000577	0	0	0	0	6	0	0	0	0	0	0	0	0	0	1014	2	0	0	0	0	0	0	0	0	0	0	0	0	0	0	0	0	0	0	0	0	0	0	0	0	0	0	0	0	0	0	0	0	0
Otu000578	73	0	2	8	0	0	0	97	0	9	23	47	70	33	0	0	1	0	0	0	0	0	0	0	185	69	95	7	2	15	0	0	0	9	6	3	30	43	11	0	2	0	0	1	0	0	0	0	60
Otu000579	0	0	0	23	0	0	0	74	69	2	0	0	51	5	0	0	0	0	0	0	13	0	21	0	0	0	0	0	40	156	0	0	17	36	52	61	0	0	49	0	0	0	0	0	0	0	315	0	0
Otu000580	0	0	0	0	0	0	0	0	7	0	0	0	0	0	0	0	0	0	0	0	0	0	0	0	4	0	0	0	0	0	0	0	0	0	3	0	0	0	0	0	0	0	0	0	0	0	0	0	0
Otu000581	4	0	0	0	0	0	0	0	0	0	0	0	0	0	0	0	0	0	0	0	0	0	0	0	0	0	0	0	0	0	0	0	0	0	0	0	0	2	0	0	0	0	0	0	0	0	0	0	0
Otu000582	11	0	0	0	0	0	0	0	0	0	0	0	0	0	0	0	4	0	0	0	0	0	0	1	0	0	0	1	0	0	0	0	0	0	0	0	0	0	0	0	0	0	0	0	0	0	0	0	0
Otu000583	0	0	0	0	0	0	0	0	0	0	0	0	0	0	0	0	0	0	45	0	0	0	0	0	0	0	0	0	0	0	0	0	0	0	0	0	0	0	0	0	0	0	0	0	0	0	0	0	0
Otu000584	1	0	0	0	0	0	0	0	23	0	0	0	1	0	0	0	0	0	0	0	8	0	3	0	6	0	3	3	0	0	0	11	0	0	17	15	0	0	0	0	0	0	0	0	0	0	4	0	0
Otu000585	0	0	0	0	17	0	0	0	0	0	0	0	0	0	31	73	0	0	0	0	0	0	8	39	0	0	0	0	0	0	158	0	0	0	0	0	0	0	0	0	5	22	0	0	0	0	0	0	1
Otu000586	0	0	1	0	0	0	0	0	0	0	0	0	0	5	0	0	12	0	0	0	0	0	0	0	0	0	3	0	33	16	0	27	0	0	0	0	0	0	7	0	0	0	0	0	0	0	0	0	0
Otu000587	0	0	1	0	27	0	0	0	0	0	0	0	0	0	0	0	0	0	0	0	0	0	0	0	0	0	0	0	0	0	4	0	0	0	0	0	0	0	0	0	0	1	1	3	0	0	0	0	0
Otu000588	0	0	0	0	0	0	0	0	0	0	0	0	0	0	0	0	0	0	12	18	0	0	0	0	0	0	120	0	0	0	0	0	124	4	0	0	0	0	0	0	0	0	0	0	170	17	0	0	0
Otu000589	0	0	0	0	0	0	3	0	16	0	44	0	0	0	0	0	0	0	36	3	1	0	0	0	19	0	0	0	0	0	6	0	0	0	25	0	6	20	0	0	0	0	21	0	0	4	431	4	0
Otu000590	0	0	0	0	0	0	0	0	0	0	0	0	0	12	123	0	0	9	0	0	0	23	0	0	0	0	0	0	15	0	0	0	0	0	0	0	0	0	234	0	4	30	0	0	141	64	137	4	0
Otu000591	0	0	0	0	16	15	0	0	0	0	0	0	0	0	0	0	0	0	0	0	0	0	0	0	0	0	0	0	0	0	0	106	0	0	0	0	0	0	0	0	0	0	0	0	0	0	0	0	0
Otu000592	7	0	0	5	0	0	0	5	0	1	1	13	0	0	1	0	1	1	1	9	29	49	0	0	23	0	0	0	219	21	16	5	0	7	8	0	4	95	2	0	0	0	2	0	1	1	42	0	68
Otu000593	0	0	0	0	0	0	0	0	0	0	0	0	0	0	0	0	0	0	349	194	0	0	0	0	0	0	0	0	0	0	0	0	0	0	0	0	0	0	0	0	0	0	0	0	251	126	73	0	0
Otu000594	0	0	0	0	0	2	15	20	1	0	1	0	2	0	0	0	0	0	2	0	0	362	0	0	0	0	0	0	0	0	32	7	6	211	0	0	10	0	0	0	0	28	0	0	0	0	0	0	70
Otu000595	0	0	0	0	18	7	0	0	0	0	0	0	0	0	3	22	4	0	0	0	0	0	0	0	0	0	0	0	0	0	9	22	0	0	0	0	0	0	0	0	0	12	9	11	0	0	0	0	0
Otu000596	5	0	7	4	0	0	0	0	0	0	0	0	0	0	3	1	0	0	24	5	0	0	11	8	0	0	17	0	18	0	66	1	4	0	0	0	0	0	0	0	0	0	0	4	152	0	0	0	49
Otu000597	0	0	0	0	0	0	0	0	0	0	0	0	0	0	0	0	0	0	0	0	0	974	0	0	0	0	0	0	0	0	0	0	0	0	0	0	0	0	0	0	0	0	0	0	0	0	0	7	0
Otu000599	0	0	0	0	0	0	1	3	5	0	5	0	4	27	37	8	1	3	8	2	4	7	0	3	2	0	0	0	3	0	11	1	6	3	3	0	0	0	17	0	0	3	0	3	5	1	2	0	34
Otu000600	1	1	2	1	2	1	2	0	3	0	0	0	98	3	0	0	30	123	0	0	3	2	13	26	0	0	0	0	55	0	0	0	8	18	0	0	3	0	4	0	0	0	8	71	0	0	5	0	20
Otu000601	1	0	8	0	0	0	161	4	6	0	4	0	0	0	0	140	2	0	0	0	6	0	0	1	0	0	19	0	0	0	0	0	47	0	2	0	14	0	1	0	17	0	41	0	0	0	1	0	0
Otu000602	0	0	0	0	0	954	0	0	0	0	0	0	0	0	0	0	0	0	0	0	0	0	0	0	0	0	0	0	0	0	0	0	0	0	0	0	0	0	0	0	0	0	0	0	0	0	0	0	0
Otu000603	0	0	0	0	17	0	0	28	0	0	0	115	2	257	0	0	1	0	0	0	3	0	12	0	0	0	0	1	0	0	0	0	0	0	162	106	1	0	0	0	0	0	0	0	9	0	0	0	0
Otu000605	0	0	0	0	79	160	0	0	0	0	0	0	0	0	0	0	0	0	0	0	0	0	0	0	0	0	0	0	0	0	0	22	0	0	0	0	0	0	0	0	0	0	14	0	0	0	0	0	0
Otu000606	0	0	1	0	0	0	0	148	0	0	0	0	0	265	0	0	0	0	0	0	3	0	6	0	0	0	0	0	0	1	0	0	0	25	0	0	0	0	31	128	0	0	0	0	0	0	139	0	77
Otu000607	8	29	0	2	0	0	0	0	2	4	1	9	0	8	0	0	0	0	2	1	0	0	0	0	0	31	348	0	0	2	0	0	0	0	2	0	0	156	0	6	0	0	0	0	0	0	0	0	0
Otu000608	66	57	14	2	0	0	0	0	0	27	5	14	5	18	8	26	9	2	0	0	0	0	6	0	0	0	8	67	8	16	0	4	1	0	0	0	0	0	0	0	43	2	6	4	19	0	0	9	28
Otu000609	0	0	0	0	0	0	0	0	0	0	0	0	0	0	0	0	0	0	0	0	0	0	0	0	0	0	0	0	0	0	0	0	0	0	0	0	0	0	0	0	0	0	0	0	0	0	0	0	0
Otu000610	0	0	0	0	0	0	0	0	0	0	0	0	0	0	0	0	0	0	0	0	0	0	0	0	0	0	0	0	0	0	0	0	0	0	0	0	0	0	0	0	0	0	0	0	0	0	0	0	736
Otu000611	0	0	0	4	0	0	0	0	0	0	0	0	0	0	0	0	0	0	147	0	0	0	0	0	0	0	0	0	0	0	0	0	0	0	0	0	0	0	0	0	0	0	0	0	5	0	0	0	0
Otu000612	5	0	1	1	20	9	16	2	0	0	2	0	14	0	18	17	20	29	43	36	68	3	4	21	0	0	0	0	0	0	12	6	38	5	10	10	0	0	4	0	3	0	17	18	19	15	34	18	21
Otu000613	0	0	0	0	0	0	0	2	51	0	15	0	0	0	0	0	0	0	0	0	0	0	0	0	0	0	0	49	0	0	0	4	0	0	0	0	0	0	1	0	0	0	0	0	0	0	0	0	0
Otu000614	0	0	0	0	0	0	0	0	0	0	0	0	0	0	0	0	0	0	0	0	0	0	0	0	0	0	0	0	0	0	0	0	0	0	0	0	0	0	0	0	0	0	0	0	0	0	0	0	0
Otu000615	799	0	1	0	0	0	0	0	0	0	0	0	104	0	0	0	0	0	0	0	0	0	0	0	0	0	4	0	0	0	0	0	0	0	0	0	0	0	9	0	0	0	0	0	0	0	0	0	0
Otu000616	0	0	0	0	0	0	0	0	0	0	0	0	0	0	0	0	0	0	0	0	0	0	0	0	0	0	0	0	0	0	0	0	0	0	0	0	1	0	0	0	0	0	0	0	0	0	0	0	0
Otu000617	0	0	0	0	836	0	0	0	0	0	0	0	0	0	0	0	0	0	1	0	0	0	0	0	0	0	0	0	8	0	0	0	0	0	0	0	0	0	0	0	0	0	0	0	0	0	0	0	0
Otu000618	0	0	0	0	0	0	0	0	0	0	0	0	0	0	0	0	0	0	52	5	0	0	1	0	0	0	0	2	0	0	0	0	0	0	0	0	0	0	0	0	0	0	0	0	0	70	119	0	0
Otu000619	5	0	0	0	0	0	0	0	0	0	2	0	0	0	0	0	0	2	0	0	0	0	3	0	0	0	6	2	7	0	0	0	0	0	0	0	0	0	0	0	0	0	1	0	0	0	0	0	0
Otu000620	0	0	0	0	33	5	0	0	0	0	0	0	0	0	0	167	0	0	0	0	21	0	0	0	0	0	0	0	0	0	0	0	0	0	0	0	0	0	0	0	0	0	0	0	0	0	0	0	0
Otu000621	0	0	0	0	0	0	0	0	0	0	0	0	38	0	0	0	0	0	0	0	0	0	0	0	0	0	5	0	0	0	319	0	0	0	0	0	0	0	0	0	0	0	0	0	0	0	0	0	0
Otu000622	3	0	5	2	0	0	0	0	0	0	8	0	0	0	0	0	0	8	0	0	0	18	0	3	0	0	0	0	2	5	0	0	1	0	1	20	0	0	0	0	0	0	0	0	0	0	79	1	0
Otu000624	0	0	0	0	0	0	0	0	0	0	0	0	0	0	0	0	0	0	0	0	0	0	0	0	0	0	0	0	0	0	0	0	0	0	888	0	0	0	0	0	0	0	0	0	0	0	0	0	0
Otu000625	8	14	1	1	0	1	0	0	0	0	0	12	0	0	1	25	10	5	0	0	0	0	0	0	0	4	5	14	0	1	0	0	0	38	0	0	0	0	0	2	0	1	3	10	0	200	0	43	0
Otu000626	0	6	1	0	0	0	6	7	8	12	6	4	0	0	14	16	9	2	0	0	0	0	2	1	0	0	3	1	0	0	0	0	0	0	30	0	23	10	0	0	2	0	19	2	0	0	0	0	11
Otu000627	6	0	12	13	0	0	0	0	0	0	73	11	0	0	0	5	8	16	0	0	0	0	0	0	0	0	0	18	0	16	0	0	11	0	12	0	17	0	0	0	8	6	6	4	0	0	0	0	0
Otu000628	0	0	0	0	0	0	0	0	278	6	0	0	0	0	0	0	0	0	0	0	10	0	0	0	0	0	0	0	0	0	0	0	0	0	16	299	0	0	28	0	0	0	0	0	0	0	8	5	0
Otu000629	9	0	7	1	0	0	63	1	0	0	8	2	1	23	0	0	0	0	17	454	5	0	20	0	0	0	0	0	13	14	0	0	28	0	0	0	4	3	63	11	0	0	0	0	2	0	0	0	0
Otu000630	0	49	8	2	0	0	0	7	0	0	7	4	5	0	0	1	713	0	0	0	0	11	0	0	0	0	0	0	13	2	0	2	1	31	0	0	0	1	0	0	0	0	0	0	0	0	0	0	0
Otu000631	31	0	14	0	22	2	0	11	7	0	34	16	0	0	3	19	5	20	0	0	0	0	3	1	0	0	0	0	0	1	19	13	0	0	77	7	5	23	8	16	16	0	4	8	12	1	42	0	2
Otu000633	0	1	0	0	0	1	2	4	3	1	3	9	13	11	2	3	0	0	0	2	8	18	4	3	54	36	1	1	0	1	2	0	5	16	7	7	7	3	43	18	3	3	0	1	0	0	31	1	17
Otu000634	0	0	0	0	0	0	0	395	0	0	0	0	93	0	0	0	0	0	0	0	0	0	0	0	0	0	0	0	0	0	0	0	0	0	0	0	0	0	186	0	0	0	0	0	0	0	0	0	0
Otu000635	0	0	0	0	0	0	0	0	0	0	0	0	0	0	0	0	0	0	0	0	0	0	0	0	0	0	0	0	0	0	0	0	0	0	0	0	0	0	0	0	864	0	0	0	0	15	0	0	0
Otu000637	0	0	0	0	0	0	0	0	0	0	0	0	0	0	1	0	0	0	6	9	0	0	2	0	0	0	0	0	0	0	0	40	0	0	0	0	0	0	0	0	0	0	0	0	395	2	0	0	0
Otu000638	0	0	0	0	0	0	0	0	0	0	0	0	0	0	0	0	0	0	5	1	0	0	0	0	17	0	0	0	1	0	0	0	0	0	0	0	0	0	0	0	0	1	0	0	83	7	0	0	0
Otu000639	1	0	0	0	0	0	0	0	0	0	0	0	0	0	0	0	0	449	0	0	0	0	0	0	0	0	0	0	0	0	0	0	0	0	0	0	0	0	0	0	0	0	88	319	5	0	0	0	0
Otu000640	2	0	0	0	0	0	0	0	0	0	0	0	0	0	0	0	0	411	0	0	0	0	0	0	0	0	0	53	0	0	0	0	0	0	0	18	23	0	0	0	0	0	0	2	0	0	0	0	0
Otu000641	0	0	1	0	4	1	0	0	0	0	0	4	0	1	47	100	0	0	0	0	0	14	0	0	0	41	0	1	0	0	1	97	0	0	0	0	0	0	3	0	106	39	0	0	0	0	0	0	3
Otu000642	0	0	0	0	2	7	0	0	0	0	0	0	0	0	15	124	2	0	0	0	0	0	0	0	0	0	0	0	0	0	54	116	0	0	0	0	0	0	0	0	7	52	0	0	0	0	0	1	0
Otu000643	0	0	0	0	0	0	0	0	0	0	0	0	0	0	0	0	0	0	0	0	0	0	0	0	51	0	0	0	0	0	0	0	0	0	0	0	0	0	0	0	0	0	0	0	0	0	0	0	0
Otu000645	0	0	0	0	0	0	0	0	0	1	0	0	0	0	0	0	0	0	0	0	0	0	0	0	0	0	0	0	0	0	0	0	0	0	0	0	0	0	0	0	0	0	0	0	0	0	0	0	0
Otu000646	0	0	2	0	0	0	0	0	0	0	0	0	0	0	3	25	4	0	0	0	0	0	0	0	0	0	0	1	0	0	0	0	0	0	0	0	0	0	0	0	0	0	0	4	0	0	0	0	0
Otu000647	0	0	0	0	0	0	0	0	0	0	0	0	0	28	0	0	0	0	0	0	0	3	8	0	0	0	0	0	0	0	0	0	0	0	0	0	0	0	0	0	0	0	0	0	0	0	8	0	0
Otu000648	0	0	0	0	0	0	0	0	0	0	0	0	0	0	0	0	0	3	0	4	1	4	0	56	0	0	0	0	0	0	0	0	0	0	0	0	0	0	0	0	0	0	0	0	0	0	2	0	0
Otu000649	0	0	2	1	0	0	0	0	1	0	0	0	0	0	0	0	0	0	0	0	0	0	0	0	0	0	0	0	6	0	0	0	0	0	0	0	1	0	0	0	0	0	0	0	0	0	0	0	0
Otu000651	0	0	54	246	0	0	0	0	0	0	0	0	0	0	0	0	0	0	0	0	0	0	0	0	0	0	454	0	0	91	0	0	0	0	0	0	0	0	0	0	0	0	0	0	0	0	0	0	0
Otu000652	0	0	0	0	0	0	0	0	0	0	0	0	0	0	0	0	1	0	0	0	0	0	0	3	0	0	0	0	0	0	0	0	0	0	0	0	0	0	0	0	0	0	0	0	0	0	0	0	0
Otu000653	0	0	0	0	0	0	0	0	0	0	0	0	0	0	0	0	0	0	0	0	3	0	0	0	4	2	0	0	0	0	0	0	0	0	0	0	0	0	0	0	0	0	0	0	0	0	0	0	0
Otu000654	0	0	0	0	0	0	8	1	0	0	0	0	0	0	71	31	0	0	2	4	29	0	26	88	1	0	0	0	0	0	38	0	0	0	1	0	0	0	0	0	0	0	0	0	0	0	43	21	217
Otu000655	0	0	0	0	0	0	0	0	0	0	0	0	0	0	285	0	0	0	0	0	0	0	0	0	40	169	0	0	0	0	0	0	0	0	0	0	0	0	0	0	0	220	0	0	0	0	0	0	20
Otu000656	0	0	0	0	0	0	6	12	0	0	27	0	0	0	8	0	3	0	39	20	0	1	0	0	13	0	0	9	0	0	19	4	150	14	0	0	0	0	0	0	7	19	3	5	110	7	0	0	25
Otu000657	8	0	8	0	5	7	13	8	14	12	4	6	2	0	7	33	14	31	0	4	0	5	0	0	41	0	4	2	3	4	0	0	19	0	3	37	19	23	3	0	3	6	4	1	0	9	0	3	0
Otu000658	0	0	1	0	0	0	4	15	4	0	0	0	2	2	0	0	0	0	11	0	0	5	0	0	100	54	0	0	7	2	0	0	40	14	13	0	0	0	27	0	0	0	0	0	8	0	0	0	0
Otu000659	0	0	0	0	0	0	0	0	0	0	0	1	0	0	0	0	0	0	26	24	0	0	0	0	0	0	0	0	0	0	0	6	0	0	0	0	0	3	0	0	0	0	0	0	13	656	0	0	0
Otu000660	0	0	0	0	0	0	0	598	92	0	0	0	0	0	0	0	0	3	76	24	0	0	0	0	1	0	0	0	0	0	0	0	0	0	0	0	0	19	0	0	0	0	0	0	0	0	0	0	0
Otu000661	0	0	0	0	0	0	0	0	8	25	0	2	0	0	2	6	12	56	0	7	0	0	3	0	2	0	0	1	0	0	0	14	0	0	0	7	1	42	0	0	0	3	0	0	0	0	2	0	0
Otu000664	0	0	4	0	0	0	0	15	45	0	0	0	1	2	0	0	0	0	26	41	0	25	0	0	82	70	0	0	7	2	0	0	55	23	8	0	0	0	71	0	0	0	0	0	0	3	7	0	0
Otu000665	0	0	0	1	0	0	0	0	0	0	0	0	0	0	0	0	0	0	0	0	0	0	0	0	0	0	0	0	0	0	0	1	0	0	0	0	0	0	0	0	0	0	0	0	0	0	0	0	0
Otu000666	4	0	1	0	0	0	14	9	8	0	0	0	18	0	15	3	0	0	0	0	0	0	2	0	0	0	0	0	0	0	0	21	8	8	1	35	0	0	13	0	2	3	0	0	0	0	0	0	0
Otu000668	0	0	0	0	0	0	0	0	0	0	1	0	0	7	0	8	0	0	46	13	1	17	0	0	31	0	0	0	0	0	0	0	0	0	0	0	0	0	0	0	0	0	0	0	24	39	9	1	0
Otu000670	0	0	0	0	0	0	0	0	0	0	0	0	0	0	0	0	2	0	0	0	0	0	78	241	0	0	0	0	0	0	0	0	0	0	0	0	0	0	0	0	0	0	0	0	0	0	0	0	475
Otu000672	0	2	0	6	0	13	2	11	0	4	1	1	1	5	6	51	0	2	0	0	1	1	0	0	8	38	1	2	0	0	8	25	5	2	3	0	1	61	9	0	2	7	1	10	0	1	0	0	0
Otu000673	0	0	0	0	0	0	0	17	0	0	0	0	0	0	0	0	0	0	0	0	0	0	0	0	0	0	0	0	0	0	0	0	0	40	0	5	0	0	2	142	0	0	0	0	0	0	0	0	0
Otu000674	1	0	0	2	0	0	0	0	17	9	0	39	0	0	0	0	0	0	0	0	0	0	0	0	0	0	0	0	0	0	0	0	0	0	268	447	12	0	0	0	0	0	0	0	0	0	0	0	0
Otu000675	1	0	1	1	0	0	0	0	0	2	0	0	0	0	0	3	0	0	2	0	0	0	0	0	0	0	725	1	2	0	0	0	0	0	0	0	0	0	0	0	0	0	0	0	0	0	0	0	0
Otu000676	0	0	0	0	0	0	0	0	0	793	0	0	0	0	0	0	0	0	0	0	0	0	0	0	0	0	0	0	0	0	0	0	0	0	0	0	0	0	0	0	0	0	0	0	0	0	0	0	0
Otu000677	0	0	0	0	0	0	0	0	0	0	0	1	0	0	0	0	0	0	0	0	0	0	0	0	0	0	0	0	0	0	0	0	0	0	0	0	0	0	0	0	0	0	0	0	0	0	0	0	0
Otu000680	0	0	87	19	0	0	0	0	0	0	0	0	85	0	0	16	0	5	0	0	0	0	0	0	0	0	0	0	0	0	0	0	81	73	0	0	0	340	0	0	0	0	0	0	0	0	22	0	0
Otu000681	0	0	0	0	0	0	0	0	0	0	0	0	0	0	0	0	0	0	0	0	0	0	0	0	0	0	0	0	0	0	0	0	0	0	0	0	0	0	0	0	0	0	0	0	0	0	0	0	42
Otu000682	0	0	0	0	0	0	0	0	0	0	0	0	0	0	0	0	0	0	10	59	0	0	0	0	0	0	0	0	0	0	0	0	0	0	0	0	0	0	0	0	0	0	0	0	7	13	0	0	0
Otu000683	3	0	0	0	0	2	0	0	0	0	0	0	0	0	0	16	19	51	0	0	13	0	4	0	0	0	0	0	0	0	12	0	0	0	59	0	0	0	0	0	0	3	16	13	0	0	50	0	0
Otu000685	0	0	0	0	0	0	8	4	0	0	0	0	1	0	7	7	0	0	4	12	19	313	0	0	19	28	0	0	4	2	7	0	0	8	0	0	0	0	1	0	5	5	0	0	0	0	61	11	0
Otu000686	0	0	0	31	0	0	0	0	0	86	0	0	0	0	0	0	0	0	0	0	0	0	0	0	0	0	0	0	0	0	0	0	0	0	0	11	0	0	0	0	0	0	0	0	0	0	644	0	1
Otu000687	0	0	10	20	0	0	0	0	5	197	3	9	0	1	0	74	1	0	1	0	0	0	21	0	2	0	0	0	37	10	0	0	0	0	25	0	17	14	6	0	1	0	11	0	0	0	0	0	1
Otu000688	0	0	4	0	7	2	0	0	0	0	0	0	0	0	21	18	7	3	10	10	0	480	0	0	0	0	0	0	0	0	40	26	0	0	0	0	0	0	0	0	0	1	0	1	9	29	0	0	0
Otu000689	0	0	0	2	0	0	0	0	1	0	0	0	0	0	7	57	9	1	1	0	0	22	0	0	0	0	0	0	0	0	301	11	0	0	0	0	0	0	0	0	2	0	0	0	0	26	0	0	0
Otu000690	0	0	0	0	0	25	0	0	0	0	6	0	0	0	1	0	13	18	0	0	5	0	4	16	0	0	0	0	0	0	0	6	0	0	0	0	4	0	0	0	0	0	11	68	0	0	64	0	218
Otu000691	16	5	0	3	0	0	16	4	38	0	4	1	37	59	0	0	0	0	0	0	0	0	37	0	0	0	23	3	0	0	0	5	2	0	29	128	0	0	20	0	0	0	0	0	0	0	0	0	37
Otu000692	0	0	0	0	0	0	0	12	0	0	0	0	0	0	0	0	0	1	0	0	0	0	0	0	12	390	0	0	24	80	0	0	0	2	0	35	0	0	0	0	0	0	0	0	0	0	0	0	0
Otu000693	0	0	0	0	8	0	2	3	0	0	2	0	1	0	0	0	4	5	19	21	0	2	1	0	0	0	0	4	4	1	2	0	1	0	0	0	78	2	0	0	0	1	10	6	2	4	0	0	0
Otu000694	0	0	0	0	19	4	0	0	0	0	0	0	0	0	0	0	0	0	0	0	0	0	0	0	0	0	0	0	0	0	0	21	0	0	0	0	0	0	0	0	0	0	0	0	0	0	0	0	0
Otu000695	0	0	0	0	0	58	0	0	0	0	1	0	0	122	0	15	0	0	0	0	0	0	0	0	0	0	0	0	0	0	0	2	0	0	10	0	0	0	32	115	0	0	0	0	0	0	0	0	0
Otu000696	0	0	0	0	0	37	0	0	0	0	0	0	0	4	6	221	2	1	0	0	0	0	1	0	0	0	0	0	0	0	27	153	0	0	0	0	0	0	0	0	18	29	0	53	0	0	0	0	0
Otu000697	0	0	0	0	0	0	0	0	0	0	0	0	0	0	0	1	0	0	0	0	0	0	0	0	0	0	0	0	0	0	0	0	0	0	0	0	0	0	0	0	0	0	0	0	0	0	0	2	0
Otu000698	0	0	20	0	0	0	0	2	0	0	9	0	0	0	0	0	0	3	0	0	0	0	87	17	0	0	0	0	4	0	0	5	0	0	0	46	8	0	0	0	0	0	0	4	0	0	0	3	24
Otu000699	0	0	0	0	17	0	0	0	0	0	0	0	0	0	0	0	0	5	0	0	0	0	2	0	0	0	0	0	0	0	0	0	0	0	0	0	0	0	0	0	0	0	5	0	0	0	0	0	0
Otu000701	0	0	0	0	0	14	0	0	0	0	0	0	0	0	0	0	0	0	0	12	0	0	0	0	0	0	0	0	0	0	360	22	0	0	0	0	5	0	0	0	0	15	0	0	11	0	0	0	0
Otu000702	0	0	5	4	0	0	0	0	0	0	1	13	16	12	0	0	0	0	0	0	0	0	2	0	0	15	0	4	2	1	0	0	3	1	0	0	8	0	8	76	0	0	0	0	0	0	0	2	0
Otu000703	0	0	0	0	0	0	0	0	5	0	0	0	29	0	0	0	0	0	51	116	0	0	13	0	0	0	0	0	0	0	0	0	0	0	0	0	0	0	12	0	0	0	0	0	124	17	29	0	0
Otu000704	0	0	0	0	0	0	0	13	0	0	1	0	0	0	0	152	0	1	42	13	0	0	0	190	0	0	0	0	0	0	0	0	0	0	0	0	0	0	0	0	0	0	8	0	0	108	0	0	9
Otu000705	0	0	0	0	0	0	0	6	0	0	0	0	0	0	0	0	0	0	0	0	0	0	0	0	0	0	0	0	0	0	0	0	12	0	0	0	0	0	0	0	0	0	0	0	0	0	1	0	0
Otu000707	4	0	0	0	0	0	0	26	15	0	3	0	1	0	16	0	7	3	63	84	13	16	0	0	36	58	0	0	34	0	0	0	86	0	9	0	0	0	39	0	0	1	0	0	3	6	16	0	0
Otu000708	0	0	0	0	0	0	0	0	0	0	1	21	6	0	0	0	0	12	0	0	0	0	0	0	0	22	113	1	0	0	0	60	0	0	22	0	0	11	9	0	0	0	17	4	0	0	6	0	0
Otu000709	1	0	0	0	19	48	1	0	0	0	98	0	1	0	3	6	0	5	0	0	0	0	0	0	0	0	6	0	0	0	23	0	5	0	2	0	0	0	1	0	0	7	1	11	5	0	64	3	1
Otu000711	6	5	0	0	8	34	0	0	0	0	0	0	0	0	0	0	0	3	0	0	0	0	0	0	0	0	0	0	0	0	3	20	0	0	0	0	0	0	0	0	0	2	1	5	0	0	0	0	0
Otu000713	4	3	3	0	0	0	0	0	0	0	0	0	0	0	0	0	7	9	0	0	0	0	3	0	0	0	0	1	0	0	0	0	0	0	0	0	6	0	0	0	0	0	3	0	0	0	0	1	0
Otu000714	0	0	0	0	0	0	0	0	6	0	0	0	0	0	0	0	0	0	0	0	0	0	0	33	19	0	0	0	0	0	0	0	0	0	19	0	0	0	0	0	0	0	0	0	0	0	0	0	0
Otu000715	0	0	0	0	17	0	0	0	0	0	0	0	0	20	0	0	0	0	5	380	0	0	0	0	0	0	0	0	0	0	0	0	0	0	0	0	0	0	0	0	0	0	0	0	43	0	0	0	134
Otu000716	0	0	0	0	0	35	0	0	0	0	0	0	0	0	0	0	0	0	0	0	0	0	0	0	0	0	0	0	0	0	554	0	0	0	0	0	0	0	0	0	2	0	0	0	0	0	0	0	0
Otu000717	13	1	9	5	0	1	0	0	2	49	52	4	5	81	5	6	7	6	8	1	0	0	0	0	0	0	20	9	0	0	5	4	0	0	43	13	8	2	3	0	0	0	5	1	0	10	0	1	0
Otu000718	3	0	1	0	3	0	7	0	0	0	1	4	0	0	18	15	0	0	0	0	2	14	1	0	39	0	0	0	12	0	1	0	0	9	0	0	0	0	63	0	3	0	21	5	0	0	0	2	50
Otu000719	0	0	0	0	0	0	0	0	0	0	0	0	0	0	0	1	114	0	0	0	0	0	0	0	0	0	0	0	0	0	0	0	0	0	0	0	0	0	0	0	0	0	0	2	0	0	0	0	0
Otu000721	0	0	13	0	0	0	0	0	0	0	0	0	0	0	146	21	0	0	0	0	0	0	0	0	0	0	0	0	0	0	0	0	0	0	0	0	0	0	0	0	143	165	0	0	0	0	0	0	0
Otu000722	2	0	1	4	0	0	0	0	0	0	5	0	3	25	0	0	5	0	0	0	0	0	3	0	0	0	0	0	0	0	0	1	0	0	0	0	9	0	0	0	0	0	4	0	0	0	0	3	2
Otu000723	0	0	0	0	0	0	0	0	0	0	0	0	0	0	1	0	0	0	0	0	26	200	0	0	0	0	0	0	0	0	0	0	0	0	0	0	0	0	0	0	0	283	0	0	0	0	202	4	0
Otu000724	0	0	0	0	0	0	0	0	0	0	0	0	0	0	0	0	0	0	0	0	0	0	0	0	19	0	0	0	0	0	0	0	0	0	0	0	0	0	0	0	0	0	0	0	0	0	30	0	0
Otu000725	0	0	0	0	0	0	0	0	0	0	0	0	0	0	0	0	0	0	0	0	0	0	0	0	0	0	0	0	0	0	0	1	0	0	0	0	0	0	0	0	0	0	0	0	0	0	0	0	0
Otu000727	0	0	0	0	0	0	0	0	0	0	0	0	0	0	0	0	0	0	2	0	0	0	0	0	0	0	0	0	0	0	0	0	0	0	0	0	0	1	0	0	0	0	0	0	0	0	0	0	0
Otu000728	0	0	0	0	0	0	0	0	0	0	0	0	0	5	9	5	0	0	12	5	0	46	0	0	27	0	0	0	0	0	74	11	0	0	26	0	0	0	0	0	7	3	0	0	1	0	0	0	0
Otu000729	0	0	0	0	25	1	0	0	0	0	0	0	0	0	5	2	0	0	0	0	0	0	0	0	0	0	0	0	0	0	190	20	0	0	0	0	0	0	0	0	0	0	0	0	0	0	0	0	0
Otu000731	0	27	4	3	7	0	0	16	7	15	0	2	4	3	1	7	28	9	0	1	18	3	8	6	0	0	0	1	21	2	0	9	6	30	1	67	11	2	11	0	0	2	9	28	0	3	1	3	35
Otu000732	0	0	0	0	9	26	0	0	0	0	0	0	0	0	8	10	0	0	36	7	10	0	0	0	32	0	0	1	0	0	10	5	0	0	0	0	0	0	0	0	2	0	0	0	33	6	0	0	0
Otu000733	0	0	0	0	0	0	0	0	0	0	0	0	382	0	0	0	0	0	0	0	0	0	0	0	0	0	0	0	0	0	0	0	0	0	0	0	0	0	3	0	0	0	0	0	0	0	0	0	0
Otu000734	0	0	0	5	0	0	168	0	6	0	9	17	9	11	0	0	0	0	2	0	1	0	0	0	0	0	1	4	6	4	0	0	10	0	279	0	2	1	3	0	0	0	0	0	0	0	1	0	56
Otu000735	12	13	0	3	0	5	0	0	0	71	2	1	5	0	5	0	1	0	0	0	0	0	0	0	0	0	14	18	0	0	0	3	0	0	0	0	0	0	0	0	13	0	2	3	0	3	0	1	0
Otu000736	0	0	0	0	0	2	0	0	0	0	0	0	0	0	5	18	12	3	0	5	0	0	4	0	0	0	0	0	0	0	12	41	0	0	0	0	0	0	0	0	0	3	2	4	7	78	0	0	0
Otu000737	0	0	0	0	0	659	0	0	0	0	0	0	0	0	0	0	0	0	0	0	0	0	0	0	0	0	0	0	0	0	20	0	0	0	0	0	0	0	0	0	0	0	3	0	0	0	0	0	0
Otu000738	0	0	0	0	0	0	0	0	17	15	14	0	0	0	0	0	0	0	0	1	22	0	0	0	0	0	0	0	0	0	0	0	0	0	0	295	0	0	38	0	0	0	0	0	0	43	45	4	0
Otu000739	0	0	0	0	0	0	0	0	0	0	0	0	0	0	0	0	0	0	0	0	0	0	36	41	0	0	0	0	0	0	0	0	0	0	0	0	0	0	0	0	0	0	0	0	0	0	0	0	0
Otu000740	0	0	0	0	0	0	0	0	0	0	0	0	0	0	0	0	0	0	17	90	0	21	9	0	146	0	0	0	0	0	56	8	0	0	0	0	0	0	0	0	0	0	0	0	76	0	0	1	0
Otu000741	0	0	0	0	0	0	288	2	0	11	0	0	0	0	0	0	0	0	0	0	0	0	0	0	22	12	0	0	0	0	0	0	0	0	7	0	0	0	0	0	0	0	0	0	0	0	0	1	63
Otu000742	193	0	0	0	0	0	0	0	0	0	0	1	0	0	0	0	0	0	0	0	3	0	0	0	0	0	50	0	0	0	0	0	0	0	0	0	0	17	0	0	0	0	0	0	0	0	0	0	0
Otu000744	0	0	3	1	0	0	0	49	0	0	0	0	0	56	0	0	0	0	0	0	0	0	0	0	20	311	0	0	88	0	0	0	0	0	0	0	0	0	10	0	0	0	0	0	0	0	0	0	0
Otu000747	0	0	0	0	0	0	0	0	0	0	0	0	0	0	0	0	0	0	0	0	4	0	0	0	0	0	0	0	0	0	63	8	0	0	0	0	0	0	0	0	0	0	0	0	0	0	0	0	0
Otu000748	0	0	0	0	0	0	5	0	0	0	0	0	0	0	0	0	0	0	0	0	0	0	0	0	0	0	0	0	0	0	0	0	0	0	0	0	0	0	0	0	0	0	0	0	0	0	0	0	0
Otu000749	0	0	0	0	0	0	6	27	15	16	13	0	3	0	0	0	0	0	17	2	0	0	0	0	111	0	0	0	0	0	0	0	15	49	4	17	0	0	100	0	0	0	0	0	0	11	0	0	0
Otu000750	0	2	4	5	0	0	0	20	17	0	0	1	10	20	0	0	0	0	0	0	0	0	0	9	0	0	0	7	12	0	0	0	19	49	0	0	17	0	30	0	0	0	0	0	0	0	0	0	0
Otu000751	0	0	252	3	0	0	0	0	0	0	0	0	0	0	0	0	0	0	0	0	0	0	0	0	0	0	0	5	0	0	0	0	0	0	0	0	0	0	0	0	1	0	0	0	0	0	0	0	0
Otu000752	0	0	0	0	0	0	0	11	0	0	0	0	0	0	0	0	0	0	0	0	0	0	0	0	0	0	0	0	0	0	0	0	0	61	0	0	4	0	0	0	0	0	0	0	0	0	0	0	0
Otu000753	0	0	0	0	0	0	0	0	0	0	0	0	0	0	0	0	0	0	0	0	0	0	9	41	0	0	0	0	0	0	0	0	0	0	0	0	0	0	0	0	0	0	0	0	0	0	0	0	0
Otu000754	0	0	0	0	0	0	0	0	0	0	0	0	0	0	0	1	16	0	3	0	0	0	67	0	0	0	0	0	0	0	0	0	0	0	1	0	0	0	0	0	11	1	0	0	13	0	0	0	48
Otu000756	0	0	0	0	14	0	0	0	0	0	0	0	0	0	0	0	0	0	0	0	0	0	0	0	0	0	0	0	0	0	37	8	0	0	0	0	0	0	0	0	0	0	0	0	0	0	0	0	0
Otu000757	0	0	0	0	0	0	0	0	0	0	0	0	0	0	0	2	0	0	0	7	0	0	1	0	0	0	0	0	0	0	0	0	6	0	0	0	0	0	0	0	1	3	0	0	0	0	0	7	0
Otu000758	0	0	0	0	5	5	0	0	0	0	0	0	0	0	13	28	0	0	5	2	0	0	0	0	0	0	0	0	0	0	1	30	0	0	0	0	0	0	0	0	4	3	0	0	9	12	0	0	0
Otu000759	0	0	0	0	0	0	0	0	0	0	0	0	0	0	0	7	0	0	0	0	0	0	0	27	0	0	0	0	0	0	0	5	0	0	0	0	0	0	0	0	0	0	0	0	0	0	0	0	0
Otu000760	0	0	0	0	0	0	0	0	0	1	0	0	0	0	0	0	14	60	0	0	0	0	0	0	0	0	0	0	0	0	0	0	0	0	0	0	83	9	0	0	1	0	0	23	0	0	0	0	0
Otu000761	0	0	2	0	0	0	1	14	5	0	0	8	0	0	0	0	0	0	0	0	0	0	0	36	0	0	0	0	0	2	0	0	10	0	0	0	38	0	0	0	0	0	0	0	0	0	0	0	0
Otu000763	0	3	0	0	0	0	0	0	0	0	0	1	0	0	5	1	34	49	0	0	0	0	0	8	0	0	0	0	0	1	8	16	0	0	0	0	0	0	0	0	63	1	8	38	0	0	0	0	13
Otu000764	14	0	11	0	55	0	4	0	0	0	14	0	6	0	0	0	0	0	0	0	0	0	33	25	0	0	0	6	0	0	0	0	0	0	0	9	1	5	0	0	1	0	2	0	0	0	0	0	0
Otu000765	0	0	0	0	0	0	0	0	0	0	0	0	35	5	0	0	0	0	0	0	0	0	0	0	0	0	0	0	0	0	0	0	0	0	0	0	0	0	0	1	0	0	0	0	0	0	0	0	0
Otu000766	0	0	0	0	0	0	0	0	0	0	0	0	0	0	0	0	0	0	0	0	0	0	0	1	0	0	0	0	0	0	0	0	0	0	0	0	0	0	0	0	0	0	0	0	0	5	0	0	0
Otu000767	11	0	3	2	0	0	0	0	0	0	4	7	0	9	0	37	8	0	0	0	6	0	0	0	0	0	30	3	2	26	0	0	112	0	7	0	0	1	0	0	23	0	27	0	0	0	0	13	11
Otu000768	0	0	0	0	0	0	0	0	0	0	0	0	0	0	20	24	62	115	11	7	0	0	0	0	0	0	0	0	0	0	0	0	0	0	0	0	0	0	0	0	0	8	16	105	0	0	0	0	0
Otu000769	0	0	0	2	0	0	0	0	2	0	0	0	0	0	0	5	5	11	0	0	0	5	100	7	0	0	0	0	0	0	0	6	0	0	31	0	0	0	0	0	0	0	9	1	0	0	0	0	0
Otu000770	6	18	3	1	0	0	0	5	44	29	1	8	6	34	1	20	67	23	0	0	2	2	15	0	1	0	0	1	10	3	0	6	8	9	14	56	14	15	0	0	0	1	1	0	1	5	0	0	10
Otu000772	0	0	0	0	0	0	0	0	0	0	0	0	0	0	0	0	102	29	0	0	0	0	0	0	0	0	0	0	0	0	0	0	0	0	0	1	0	0	0	0	0	0	14	14	0	0	0	0	0
Otu000773	0	0	0	0	0	0	0	427	0	0	0	0	0	0	0	0	0	1	0	0	0	0	0	0	0	0	0	0	0	0	0	0	0	0	0	0	0	0	0	0	0	0	0	0	0	0	0	0	0
Otu000774	0	0	0	0	0	167	5	0	0	0	9	0	0	0	2	0	16	34	0	0	0	0	70	0	0	0	0	0	0	0	6	7	0	0	0	0	17	0	9	0	5	0	4	15	0	0	90	0	97
Otu000775	0	0	0	0	0	0	0	0	0	0	0	0	0	0	0	0	0	0	213	47	0	0	0	0	0	0	0	0	0	0	0	0	0	0	0	0	0	0	0	0	0	0	0	0	26	0	0	0	0
Otu000776	0	0	0	0	0	0	0	0	0	0	0	0	0	0	0	0	0	0	0	0	0	0	0	0	13	46	0	0	0	0	0	0	45	0	0	0	0	0	0	0	0	0	0	0	0	0	0	0	0
Otu000777	0	0	0	0	0	0	0	0	11	0	28	7	0	0	0	0	28	2	0	0	0	0	0	0	0	0	0	0	0	5	0	0	0	8	0	0	0	4	0	0	0	0	0	12	0	0	1	4	0
Otu000778	1	0	0	2	14	11	0	0	1	0	1	0	1	44	5	12	0	0	12	18	20	125	0	0	4	3	0	0	0	0	14	5	2	0	1	5	0	1	22	0	10	3	2	0	3	0	22	2	19
Otu000779	0	0	0	0	1	33	0	0	0	0	0	0	0	0	37	414	0	0	0	0	0	0	0	0	0	0	0	0	0	0	1	3	0	0	0	0	0	0	0	0	27	95	0	1	0	0	5	0	0
Otu000780	0	0	0	0	0	0	0	0	0	0	0	0	0	0	0	0	0	0	0	0	0	0	0	0	0	0	0	0	0	0	0	0	0	0	0	0	0	0	0	0	0	0	0	0	0	0	0	0	630
Otu000781	0	0	0	0	0	0	0	0	0	4	0	0	0	0	0	0	38	42	0	0	0	0	0	0	0	0	0	14	0	0	0	0	0	0	17	11	0	0	0	0	0	0	456	37	0	0	0	0	0
Otu000782	0	0	0	1	19	15	0	0	2	0	0	0	15	0	0	0	0	0	0	3	0	0	0	16	0	0	0	0	0	2	13	50	0	0	0	0	0	0	8	7	0	0	0	2	11	0	0	0	15
Otu000783	0	0	0	0	0	0	0	0	0	0	0	0	0	0	0	0	0	0	52	0	0	0	0	0	0	0	0	0	0	0	0	0	0	0	0	0	0	0	0	0	0	0	0	0	0	0	0	0	0
Otu000784	26	0	27	0	0	0	0	0	10	0	0	0	0	0	23	0	0	0	47	56	0	0	44	0	0	0	0	0	19	0	5	6	18	2	0	8	0	0	0	0	0	0	0	0	35	0	33	0	0
Otu000785	2	0	8	4	0	0	0	0	0	59	0	2	0	0	0	3	0	0	12	8	0	0	13	0	0	0	0	0	0	0	0	94	0	0	0	0	6	149	0	0	0	0	0	0	0	12	0	8	0
Otu000786	0	0	0	0	0	0	0	0	0	0	0	0	0	0	0	0	0	0	0	0	0	0	0	0	0	0	0	0	0	0	0	0	0	0	0	0	0	0	0	0	0	0	0	3	0	0	0	0	0
Otu000787	0	0	0	0	0	0	0	0	0	0	0	0	0	0	0	0	5	0	0	0	0	0	0	0	0	0	0	0	0	0	0	0	3	0	0	0	0	0	0	0	0	0	0	0	0	0	0	0	0
Otu000788	0	0	0	0	0	0	0	25	90	0	0	0	1	13	0	0	0	0	0	0	0	2	0	0	0	0	0	0	0	0	0	0	0	0	4	82	0	0	0	5	0	0	0	0	0	0	0	0	0
Otu000789	11	0	5	0	0	0	0	0	0	0	9	6	0	0	0	0	5	11	0	0	0	0	0	0	0	0	0	0	0	0	0	0	4	5	0	0	40	30	0	0	0	0	5	0	0	0	0	0	0
Otu000790	7	0	0	0	0	0	0	0	0	0	52	0	23	11	0	0	0	0	0	0	0	0	0	0	0	0	0	0	0	0	0	0	0	0	0	1	0	0	78	0	0	0	0	0	0	0	0	0	0
Otu000791	0	0	0	0	0	0	0	0	0	0	0	0	0	0	0	0	0	0	0	0	0	0	0	0	0	0	0	0	0	0	0	0	0	0	0	0	0	0	0	0	0	0	0	1	0	0	0	0	0
Otu000792	0	0	0	0	0	0	0	0	0	1	0	0	96	0	0	0	47	336	2	0	0	0	0	0	0	0	0	0	0	0	0	0	0	0	0	0	0	0	0	0	0	0	134	0	0	0	0	0	0
Otu000795	0	0	0	0	0	0	0	0	0	0	0	0	0	0	0	0	0	0	0	0	0	0	0	0	0	0	0	0	0	0	0	0	0	0	0	0	0	0	612	0	0	0	0	0	0	0	0	0	0
Otu000796	25	0	4	2	0	0	0	0	5	9	5	4	3	5	0	0	80	27	0	0	18	1	3	9	0	0	5	0	13	40	0	0	0	0	11	36	0	0	0	0	0	0	17	13	0	0	0	2	0
Otu000797	0	0	0	0	0	0	0	0	0	45	0	0	0	0	0	0	0	0	0	0	32	0	0	0	0	0	0	0	0	0	529	0	0	0	0	0	0	0	0	0	0	0	0	0	0	0	0	0	0
Otu000798	0	0	0	0	0	0	0	0	0	0	4	0	0	0	0	0	0	3	0	0	0	0	5	12	0	0	0	0	0	0	0	0	0	0	0	0	0	0	0	0	0	0	0	0	0	0	0	2	0
Otu000799	60	0	0	0	0	0	0	0	5	0	0	0	0	0	0	0	0	0	0	276	0	2	0	0	0	0	0	0	0	0	0	8	0	0	0	0	0	0	8	0	2	0	0	0	0	0	9	0	0
Otu000800	0	0	0	0	0	0	0	0	0	0	1	0	0	0	3	0	0	0	0	0	0	0	2	0	0	0	0	0	0	0	0	0	0	0	0	0	0	0	0	0	0	0	0	0	0	0	0	0	0
Otu000801	9	0	3	1	0	0	0	0	0	0	0	1	0	0	40	0	23	0	5	0	0	0	0	0	0	0	0	0	0	0	14	0	0	0	0	0	0	0	0	0	54	0	43	0	0	0	0	0	0
Otu000802	0	0	0	0	0	0	0	0	0	15	19	1	0	0	0	0	0	0	0	0	0	0	0	0	0	0	0	0	0	0	0	14	0	0	0	0	0	0	0	0	0	0	0	2	0	0	0	0	0
Otu000803	0	0	0	0	0	0	0	0	0	0	0	0	0	0	0	0	0	0	0	0	0	0	0	0	0	0	0	0	0	0	0	0	0	0	0	121	0	0	0	0	0	0	0	0	0	0	0	0	0
Otu000804	0	0	0	0	0	0	0	0	0	0	0	0	0	0	0	0	0	0	0	0	0	0	0	0	0	0	0	0	0	0	0	0	0	0	0	0	0	0	0	0	0	0	0	0	6	596	0	0	0
Otu000806	2	9	1	0	0	8	5	29	6	0	7	5	10	31	23	12	38	13	11	0	8	0	3	25	0	0	0	0	5	0	0	2	50	54	1	0	29	19	8	0	14	45	5	2	0	0	0	1	0
Otu000807	0	0	0	0	0	0	0	0	0	0	0	0	0	0	0	0	0	0	0	0	0	0	0	0	35	92	0	0	0	0	0	0	0	0	0	0	0	0	0	0	0	0	0	0	0	0	0	0	0
Otu000808	0	0	0	0	0	0	0	5	10	7	0	0	0	0	70	29	0	1	30	33	81	0	0	0	80	23	0	0	0	0	6	7	9	36	5	1	0	0	0	0	15	31	0	3	0	0	25	1	0
Otu000809	0	0	0	0	0	0	0	0	0	0	0	0	0	0	0	0	10	0	0	0	0	0	0	0	0	0	0	0	0	0	13	30	0	0	0	0	0	0	0	0	0	0	0	0	0	0	0	0	0
Otu000810	0	0	0	0	0	0	0	0	9	0	0	0	0	0	2	0	0	0	0	0	0	0	0	0	0	0	0	0	0	0	0	0	0	0	0	0	0	0	0	0	0	0	0	0	0	0	0	0	0
Otu000811	0	0	1	0	0	0	0	3	0	0	544	0	0	0	0	0	26	0	0	0	0	0	0	13	0	0	0	0	0	0	0	0	0	0	0	0	0	1	0	0	0	0	0	0	0	0	0	0	0
Otu000812	10	0	7	0	0	0	0	0	0	0	16	26	0	0	0	0	0	0	0	0	0	0	0	0	0	0	0	0	0	0	0	0	0	0	0	0	11	14	0	0	1	0	500	0	0	0	0	0	0
Otu000813	0	0	0	0	0	0	0	0	0	0	0	0	0	0	404	0	0	0	0	0	0	0	0	0	0	0	0	0	0	0	0	0	0	0	0	0	0	0	0	0	0	0	0	0	0	0	9	1	131
Otu000814	0	0	0	0	0	0	0	0	0	0	0	0	0	0	0	0	0	9	0	0	0	0	0	0	0	0	0	0	0	0	0	0	0	0	0	0	0	544	0	0	0	0	20	0	0	0	0	0	0
Otu000815	0	0	0	0	0	0	0	0	0	0	28	0	0	0	0	0	0	0	0	0	0	0	0	0	0	0	0	0	0	0	0	0	0	0	0	0	2	0	0	0	0	0	0	0	0	0	0	0	0
Otu000816	0	0	0	0	0	0	0	0	0	0	0	11	0	0	0	0	0	0	0	0	0	0	0	0	0	0	0	0	0	0	0	0	0	0	0	0	0	0	0	0	0	0	0	0	0	0	0	0	0
Otu000817	0	0	0	0	0	0	0	0	0	0	0	0	0	0	0	0	0	0	0	0	0	0	0	0	0	0	0	1	0	0	0	0	0	0	0	0	0	0	0	0	0	0	0	0	0	0	0	0	0
Otu000818	0	0	0	0	0	0	0	0	0	0	0	0	0	0	48	0	0	0	0	0	57	0	0	0	0	0	0	0	0	0	0	0	0	0	0	0	0	0	0	0	0	1	0	0	0	0	0	0	0
Otu000819	0	0	5	0	0	2	0	0	4	0	1	5	0	0	4	5	2	0	0	0	0	5	0	0	46	0	8	0	0	0	1	0	0	0	0	0	0	0	72	0	2	0	17	0	0	0	18	1	11
Otu000820	0	0	0	0	0	0	2	0	0	0	0	0	0	0	0	0	0	0	4	2	0	0	0	0	0	0	0	0	0	0	0	0	0	0	0	0	0	0	40	0	0	0	0	0	66	29	95	2	0
Otu000821	0	0	0	0	0	0	0	0	9	137	0	0	0	0	0	0	0	0	0	0	0	0	0	0	0	0	0	0	0	0	0	0	0	0	0	382	0	0	0	0	0	0	0	0	0	0	0	0	0
Otu000822	0	0	0	0	0	0	0	0	0	0	0	0	0	0	0	1	0	0	0	37	10	6	0	0	0	0	0	0	0	0	0	0	0	0	0	0	0	0	0	0	0	0	0	0	0	0	0	2	0
Otu000823	0	8	0	0	0	0	266	0	4	0	7	0	0	0	0	0	0	0	0	0	0	0	0	0	0	0	0	1	0	0	0	0	0	0	0	6	0	0	0	0	0	0	0	0	0	0	0	0	0
Otu000824	1	6	0	0	0	0	0	0	1	4	1	0	17	40	0	0	0	0	0	0	0	0	10	0	0	0	2	0	0	0	7	3	0	0	14	0	0	0	5	34	2	0	0	0	0	0	0	0	0
Otu000825	0	0	0	0	0	6	0	0	0	0	0	0	0	0	0	5	0	0	0	0	0	0	0	0	0	0	0	0	0	0	0	563	0	0	0	0	0	0	0	0	0	0	0	0	0	0	0	0	0
Otu000826	14	2	0	0	0	65	0	0	0	57	12	0	0	0	0	4	0	0	1	0	0	0	0	0	0	0	0	3	0	6	0	3	0	0	3	0	1	0	0	0	0	0	0	9	0	78	0	3	0
Otu000827	0	0	0	0	0	0	0	0	2	0	0	1	0	0	0	0	2	18	0	0	0	0	18	10	0	0	0	0	0	0	1	0	0	0	0	0	0	0	0	0	0	5	3	7	0	0	0	0	76
Otu000828	128	135	0	2	0	0	0	0	2	62	6	2	0	0	0	0	0	2	0	0	0	2	31	4	0	0	25	7	1	9	0	0	0	0	35	24	1	0	0	0	0	4	0	0	0	0	0	12	2
Otu000830	0	0	0	0	0	0	0	0	0	0	58	0	0	0	0	0	8	19	0	0	0	0	0	0	0	0	0	0	0	1	0	0	0	0	0	0	4	0	0	0	0	0	10	7	0	0	0	0	12
Otu000831	1	0	0	0	0	0	0	0	0	0	9	11	0	0	0	0	0	0	0	0	0	0	0	0	0	0	15	0	0	0	8	0	0	0	0	0	20	18	0	0	0	0	0	0	0	0	0	0	0
Otu000832	0	0	0	0	1	0	0	0	0	0	0	0	0	0	0	93	0	0	0	43	0	0	0	0	0	0	0	0	0	0	0	0	0	0	0	0	0	0	0	0	0	0	0	0	0	0	0	0	0
Otu000833	0	0	0	0	0	0	3	1	0	0	0	0	0	0	0	0	0	0	1	0	0	0	0	0	0	0	0	0	0	0	2	4	5	0	0	0	7	0	0	0	0	0	0	0	5	0	0	0	0
Otu000835	2	1	0	0	0	1	34	0	0	0	3	0	0	0	42	51	3	4	0	0	0	0	0	0	0	0	0	0	0	0	0	0	0	3	8	0	15	2	0	0	1	3	3	0	0	0	0	0	0
Otu000836	0	0	0	0	0	0	0	0	1	8	0	9	0	0	0	0	18	0	0	0	0	0	0	0	0	0	0	0	0	0	273	2	0	0	0	0	0	0	0	0	10	0	0	0	0	0	0	0	2
Otu000837	0	0	0	3	0	0	0	0	0	0	0	0	0	0	0	0	0	0	0	0	0	0	0	0	0	0	0	0	0	0	0	0	0	0	0	0	0	0	0	0	0	0	0	0	0	0	0	0	0
Otu000838	0	0	0	0	0	0	0	0	0	0	0	0	0	0	0	0	0	0	0	0	0	0	0	0	0	0	0	0	0	0	0	0	0	0	0	0	0	0	0	0	4	0	0	0	0	0	0	0	0
Otu000839	3	2	2	0	0	0	0	6	5	0	3	0	0	0	0	0	0	0	3	0	16	0	0	0	5	0	0	0	0	5	2	25	0	0	0	0	0	0	0	0	0	0	0	0	0	174	0	0	0
Otu000840	0	0	0	0	8	13	0	0	0	0	0	1	0	0	8	0	9	24	0	0	0	0	0	0	0	0	0	0	0	0	63	29	0	0	0	0	0	0	0	0	28	18	25	23	0	0	0	0	0
Otu000841	0	0	0	0	0	0	0	0	0	0	0	0	0	0	1	0	0	0	465	35	0	0	3	0	0	0	0	0	0	0	0	0	0	0	0	0	0	0	0	0	0	0	0	0	0	27	0	0	0
Otu000842	1	0	12	0	0	0	6	0	3	0	46	0	15	0	0	3	2	0	0	0	0	0	7	0	0	14	7	0	0	2	0	0	29	0	1	0	29	2	5	0	1	0	3	0	0	0	0	0	4
Otu000843	0	0	0	0	0	0	0	0	0	0	0	0	0	0	6	0	0	0	28	117	30	56	0	0	0	0	0	0	0	0	0	3	0	0	0	0	0	0	0	0	0	0	0	0	310	0	0	10	0
Otu000845	1	0	0	0	0	0	10	0	3	0	31	1	1	5	0	0	0	0	0	0	0	0	0	0	0	0	1	1	0	0	0	0	0	0	32	18	4	1	15	0	0	0	5	0	0	0	0	0	0
Otu000846	0	0	0	11	0	0	0	0	0	0	0	0	31	0	0	0	0	0	0	0	0	0	0	0	0	0	0	0	0	0	0	0	0	0	0	0	0	0	425	92	0	0	0	0	0	0	0	0	0
Otu000847	0	0	0	1	0	0	7	37	8	0	0	0	11	3	0	0	0	0	17	26	0	24	0	0	0	21	0	0	5	3	0	0	86	77	0	0	0	3	115	0	0	0	0	0	0	0	0	0	0
Otu000848	3	8	2	0	1	0	0	3	1	0	2	1	3	0	0	0	3	6	0	0	6	5	1	0	0	0	0	0	14	1	0	0	0	0	0	0	10	2	6	0	0	0	0	9	0	0	16	8	0
Otu000850	0	0	0	4	9	0	0	0	0	0	20	0	5	19	0	0	0	0	0	0	0	0	0	10	0	0	0	0	0	0	0	0	0	0	0	0	0	0	0	0	0	0	0	0	0	0	0	0	0
Otu000851	0	0	5	0	0	0	0	0	0	0	0	0	0	0	0	0	0	0	0	0	0	0	0	0	0	0	0	0	0	0	0	0	0	0	0	0	0	0	0	0	0	0	0	0	0	0	0	0	0
Otu000852	0	0	0	0	0	0	0	0	325	0	0	0	0	0	0	0	0	0	0	0	0	126	0	0	0	0	0	0	0	0	0	0	0	0	29	0	0	0	0	0	0	22	0	0	0	0	0	44	0
Otu000853	0	0	0	0	329	0	0	0	0	0	7	3	0	0	0	0	0	28	0	0	0	0	4	22	0	0	0	9	0	0	0	0	0	0	0	0	2	3	0	0	0	0	1	27	0	0	0	0	2
Otu000854	0	0	0	1	0	5	0	0	7	3	0	0	0	0	13	2	0	0	0	0	5	0	0	0	0	0	0	0	0	0	1	1	0	0	2	5	0	0	0	0	31	7	0	0	0	0	0	4	0
Otu000856	2	17	3	0	0	0	0	0	0	0	6	2	0	31	15	12	0	0	0	0	24	2	0	0	0	0	0	0	3	11	0	0	0	0	0	0	42	2	0	0	0	8	0	0	0	0	6	0	0
Otu000858	2	24	5	0	1	0	11	148	2	0	0	0	9	0	0	0	0	6	0	0	4	0	1	2	0	0	2	14	1	0	2	0	3	46	27	31	12	2	5	0	0	0	0	11	0	0	1	0	0
Otu000859	0	0	0	0	28	0	0	0	0	0	0	0	0	0	1	10	4	0	0	0	0	0	0	0	0	0	0	0	0	0	4	0	0	0	1	0	0	0	0	0	2	0	1	1	0	0	0	0	1
Otu000860	18	0	0	0	0	0	0	0	2	0	12	2	0	0	0	0	3	40	0	0	0	0	0	0	0	0	32	1	25	0	0	0	0	0	0	0	0	0	0	0	0	0	10	0	0	0	0	0	0
Otu000862	28	0	0	0	62	14	0	0	0	0	11	7	0	0	0	0	2	3	0	0	0	0	0	6	0	0	6	23	0	0	0	0	0	2	4	41	6	53	8	0	0	0	12	51	0	0	0	0	52
Otu000863	5	11	11	7	0	0	11	55	29	0	35	22	35	2	0	0	20	3	0	0	10	0	0	0	0	0	1	1	24	12	0	0	11	42	21	18	57	19	28	0	0	0	21	6	0	0	0	0	1
Otu000864	1	0	0	0	1	0	0	0	0	0	1	0	0	0	0	0	0	0	0	0	0	0	0	0	0	0	0	0	0	0	0	0	0	0	0	0	0	0	0	0	0	0	0	0	0	0	0	0	0
Otu000865	42	26	8	23	0	0	0	9	5	0	22	6	29	0	0	0	0	0	0	0	0	1	0	0	0	0	16	20	4	1	0	0	0	0	0	0	0	0	5	0	0	0	0	0	0	0	0	2	0
Otu000866	0	11	5	3	0	0	0	2	0	0	15	18	10	0	1	2	2	0	0	0	0	0	3	4	2	8	0	4	8	5	0	0	9	0	1	8	4	9	0	0	3	10	3	1	0	0	6	0	27
Otu000867	0	0	0	0	0	0	0	0	0	0	0	0	0	0	0	0	0	0	0	0	0	0	0	0	5	0	0	0	0	0	0	0	0	0	137	0	0	0	0	0	0	0	201	0	0	0	0	0	0
Otu000869	0	0	0	0	19	1	0	0	0	0	0	0	0	0	0	0	0	14	0	0	0	0	0	2	0	0	0	0	0	0	102	0	0	0	0	0	0	0	0	0	1	0	37	9	0	0	0	0	0
Otu000870	0	0	0	2	0	0	0	0	0	0	0	0	0	0	0	0	336	47	0	0	0	0	4	0	0	0	0	0	0	0	0	0	0	0	19	52	0	0	0	0	0	0	9	0	0	0	0	0	0
Otu000871	512	0	0	0	0	0	0	0	0	0	0	0	0	0	0	0	0	0	0	0	0	0	0	0	0	0	0	0	0	0	0	0	1	0	0	0	0	0	0	0	0	0	0	0	0	0	0	0	0
Otu000873	1	0	0	0	0	0	0	0	0	0	1	0	0	0	1	10	0	0	1	0	0	5	0	2	0	0	0	0	0	0	5	5	1	0	0	0	0	1	0	0	2	10	0	0	1	7	0	0	0
Otu000874	0	0	0	0	0	3	0	0	0	0	6	0	0	0	0	0	0	0	0	0	0	0	0	0	0	0	0	0	0	0	0	129	0	0	0	0	0	1	0	0	0	0	0	10	0	0	0	0	11
Otu000875	0	0	0	0	37	0	0	0	2	0	2	0	0	0	0	0	4	0	0	0	0	0	16	0	0	0	0	0	0	0	6	0	0	0	16	0	0	0	0	0	0	0	3	12	0	0	0	0	17
Otu000876	0	0	7	34	0	0	0	0	0	0	0	3	0	0	0	0	0	0	0	0	40	3	20	31	0	0	0	0	4	43	0	0	0	0	0	0	10	62	0	0	0	0	0	0	0	0	16	0	0
Otu000877	8	7	6	3	0	0	0	7	6	16	0	0	0	0	0	15	0	10	5	0	0	0	20	0	0	0	2	0	5	2	4	0	6	8	0	0	0	0	7	0	2	0	2	0	0	0	0	0	0
Otu000878	0	0	15	1	0	0	0	0	0	0	0	0	0	0	0	0	0	89	0	0	0	0	0	0	0	0	0	2	0	18	0	0	0	0	0	0	0	0	0	341	0	0	0	0	0	0	0	0	0
Otu000879	0	0	0	0	0	0	0	0	0	0	0	0	0	0	0	1	39	89	0	0	0	0	0	0	0	1	0	0	0	0	0	0	0	0	0	0	0	0	0	0	0	0	46	9	0	0	0	0	0
Otu000881	0	0	1	0	0	0	0	0	0	0	0	0	0	0	0	0	0	0	6	1	0	0	0	0	80	16	0	0	0	0	0	0	0	0	0	0	0	0	0	0	0	0	0	0	0	0	0	0	0
Otu000882	0	0	0	0	0	0	0	0	0	0	2	0	0	0	0	33	0	0	0	0	0	0	0	0	0	0	0	0	0	0	1	0	0	0	0	0	0	0	0	0	0	0	65	209	0	0	0	0	0
Otu000884	0	0	0	0	0	0	0	0	0	0	0	0	0	0	0	0	0	0	0	0	0	0	0	0	0	0	0	0	0	0	512	6	0	0	0	0	0	0	0	0	0	0	0	0	0	0	0	0	0
Otu000885	31	0	0	0	0	0	43	0	0	0	2	1	0	0	0	0	0	0	0	0	0	0	0	0	0	0	0	0	0	0	0	0	0	0	0	0	7	1	5	0	0	0	0	0	0	0	0	0	0
Otu000886	18	2	0	0	0	21	0	0	0	0	224	0	8	0	0	5	44	23	0	0	0	0	9	0	0	0	0	2	0	0	0	2	0	0	0	11	0	0	0	0	0	0	18	1	0	0	0	0	0
Otu000887	0	0	0	0	0	0	0	0	0	0	0	0	0	0	0	0	0	0	0	0	0	515	0	0	0	0	0	0	0	0	0	0	0	0	0	0	0	0	0	0	0	0	0	0	0	0	0	0	0
Otu000888	16	0	7	2	0	0	0	2	0	0	7	0	20	31	0	0	0	0	0	0	0	0	0	0	0	0	6	10	0	0	0	0	18	2	0	0	62	2	0	0	0	0	0	0	0	0	0	0	0
Otu000889	0	0	0	0	0	0	0	0	0	0	0	0	0	0	0	0	0	0	0	0	0	0	0	0	0	0	0	0	0	0	0	0	0	0	0	0	0	0	0	0	1	0	0	0	0	0	0	0	0
Otu000890	0	0	0	0	0	0	0	0	6	0	0	0	1	0	0	0	0	0	0	0	0	0	0	232	0	0	0	0	0	8	0	0	0	0	0	1	0	0	0	0	0	0	0	0	0	18	0	0	0
Otu000891	0	0	0	0	0	0	0	0	0	0	0	0	0	0	0	0	0	0	0	0	0	0	0	0	0	0	0	0	0	0	0	0	0	0	0	0	0	0	0	13	0	0	0	0	0	0	0	0	0
Otu000892	0	0	0	0	0	0	0	0	0	0	0	0	0	0	0	0	0	0	0	0	0	0	0	0	0	0	0	0	0	0	0	0	0	0	0	0	0	0	0	0	0	0	0	0	0	0	0	0	36
Otu000893	0	0	0	0	0	42	0	0	0	0	0	2	425	0	0	0	0	0	0	0	0	0	0	0	4	0	0	0	0	0	0	0	0	0	0	0	0	0	0	0	0	0	0	0	2	0	0	2	0
Otu000894	0	0	14	1	0	0	71	4	0	0	1	8	0	88	0	0	0	0	0	2	0	0	0	0	27	0	0	0	0	3	0	0	15	10	0	0	0	0	17	0	0	0	0	0	0	0	0	0	0
Otu000897	0	0	0	0	0	0	0	0	0	0	0	0	0	0	0	0	0	0	0	0	0	0	89	20	0	0	0	0	0	0	0	0	0	0	0	0	0	0	0	0	0	0	0	0	0	0	0	0	0
Otu000898	6	0	0	0	0	0	0	0	9	0	31	41	0	0	0	0	0	0	0	0	0	0	0	0	16	0	0	3	0	0	0	0	0	0	13	0	60	31	0	0	0	0	0	2	0	0	0	0	0
Otu000899	0	0	0	0	0	0	0	0	0	0	0	0	0	0	0	0	0	0	0	0	0	0	0	0	20	1	0	0	26	0	0	0	0	0	0	0	0	0	0	0	0	0	0	0	0	0	0	0	0
Otu000901	0	0	0	0	0	0	0	0	0	0	0	0	0	0	0	0	0	0	0	0	0	0	0	0	0	0	0	0	0	0	0	0	0	0	0	0	0	0	0	0	0	0	0	0	0	5	0	0	0
Otu000902	0	0	0	0	0	0	0	0	0	0	0	0	0	0	0	0	0	0	0	0	0	0	0	0	0	0	0	0	0	0	14	0	0	0	0	0	0	0	0	0	0	0	0	0	0	0	0	0	0
Otu000903	0	0	2	0	0	0	0	0	2	32	0	7	0	41	16	27	0	0	29	12	2	5	0	5	0	0	0	0	0	0	9	22	0	0	14	0	0	0	0	49	9	3	0	0	1	25	0	8	0
Otu000904	0	0	0	0	0	0	0	0	0	0	0	0	0	0	0	0	0	0	0	0	0	0	0	0	0	0	0	0	0	0	0	0	0	0	0	0	0	0	0	0	1	0	0	0	0	0	0	0	0
Otu000906	0	0	0	0	0	0	0	0	2	0	2	0	62	0	0	0	0	0	0	0	0	0	0	91	0	0	0	0	30	0	0	0	0	0	0	0	0	2	0	0	0	0	0	0	0	0	0	0	0
Otu000907	1	0	0	0	0	0	0	0	0	0	6	0	18	22	0	0	1	0	0	0	0	0	0	0	0	0	0	4	4	0	0	0	1	0	4	0	133	0	5	0	0	0	0	0	0	0	0	0	0
Otu000908	1	0	0	0	20	17	0	0	0	0	0	0	0	0	24	48	8	37	0	0	0	0	0	0	0	0	0	0	0	0	20	15	0	0	0	0	0	0	0	0	1	0	11	2	0	0	7	0	0
Otu000910	0	0	0	0	0	0	14	0	0	0	16	0	2	4	0	0	0	2	31	37	0	67	19	0	0	80	0	0	0	0	0	0	0	0	0	0	0	0	1	0	0	0	0	0	7	0	12	0	0
Otu000911	0	0	0	0	0	0	0	0	0	0	0	0	0	0	45	23	0	0	0	0	1	0	0	0	0	0	0	0	0	0	0	0	0	0	0	0	0	0	0	0	3	24	0	0	0	0	62	0	0
Otu000912	0	0	0	0	25	0	0	0	0	0	0	0	0	0	1	0	0	0	0	0	0	0	0	0	0	0	0	0	0	0	0	0	0	0	0	0	0	0	0	0	0	0	0	0	0	0	0	0	0
Otu000913	0	0	0	0	0	1	0	0	0	0	0	0	0	0	0	0	0	0	0	0	0	0	0	0	0	0	0	0	0	0	0	0	57	0	0	0	0	0	0	0	0	0	0	0	0	0	0	0	0
Otu000914	0	0	0	0	0	0	0	0	0	0	0	0	0	0	0	0	0	0	0	0	0	0	0	0	0	0	0	1	1	0	0	0	0	0	0	0	0	0	0	0	0	0	0	0	0	0	0	0	0
Otu000915	3	5	0	0	3	0	2	0	0	0	28	0	0	0	0	0	3	0	0	0	0	0	0	0	0	0	0	0	0	0	70	0	0	2	0	0	2	0	2	0	0	0	0	0	0	0	0	0	34
Otu000916	0	0	0	1	0	0	0	0	0	20	0	68	0	0	0	0	0	12	0	0	0	0	0	0	0	0	0	0	0	0	0	27	0	0	0	0	1	7	0	0	0	0	0	22	0	64	0	0	0
Otu000917	11	14	0	0	0	0	0	3	0	0	24	4	2	0	0	0	36	15	0	0	0	0	0	9	0	0	5	0	0	0	0	2	0	0	0	0	24	22	5	0	0	0	13	38	0	0	0	0	0
Otu000918	14	9	6	15	0	0	0	2	0	4	72	56	19	28	46	0	0	0	1	0	0	0	0	0	0	0	4	1	0	1	0	0	6	0	0	0	26	54	0	0	0	0	0	0	0	0	7	0	0
Otu000919	0	0	2	0	0	0	0	1	0	0	1	0	0	0	0	1	4	0	2	2	0	0	0	0	0	1	0	0	2	0	0	12	0	6	2	0	0	0	0	0	0	0	0	11	1	51	0	1	0
Otu000920	0	0	0	0	0	0	0	0	0	0	0	0	0	0	0	0	0	0	475	0	0	0	0	0	0	0	0	0	0	0	0	0	0	0	0	0	0	0	0	0	0	0	0	0	0	0	0	0	0
Otu000921	0	0	0	0	19	0	0	0	0	0	0	0	0	0	25	21	0	0	1	0	0	0	0	0	0	0	0	0	0	0	31	8	0	0	0	0	0	0	0	0	13	30	0	1	0	7	0	0	0
Otu000922	0	0	9	0	0	0	32	16	0	0	0	0	5	15	0	0	0	0	7	0	1	0	111	0	0	0	0	0	9	1	0	0	35	91	0	0	0	0	6	0	0	0	0	0	2	0	8	12	0
Otu000923	0	0	0	0	0	0	0	465	0	0	0	0	0	0	0	0	0	0	0	0	0	0	0	0	0	0	0	0	0	0	0	0	0	7	0	0	0	0	0	0	0	0	0	0	0	0	0	0	0
Otu000924	27	0	0	0	0	0	9	0	14	0	46	8	0	0	0	0	0	1	0	0	0	0	0	0	0	0	5	19	0	0	5	2	8	1	0	42	10	13	0	0	1	0	0	15	0	0	0	0	0
Otu000925	0	0	0	0	46	0	0	0	0	0	0	0	0	0	0	409	0	0	0	0	0	0	0	0	0	0	0	0	0	0	0	0	0	0	0	0	0	0	0	0	0	18	0	0	0	0	0	0	0
Otu000928	0	0	0	2	0	0	0	0	0	0	0	0	0	0	0	0	0	0	0	0	0	0	0	0	15	0	0	0	130	0	0	0	0	0	0	0	0	0	61	0	0	0	0	0	0	0	0	0	0
Otu000929	28	0	4	0	21	3	3	0	0	0	5	0	4	11	5	14	5	8	0	0	0	0	11	1	0	0	0	0	0	0	11	42	0	0	0	0	2	3	6	0	5	0	12	5	0	2	1	0	0
Otu000930	0	0	0	0	0	0	0	0	0	0	0	0	0	0	0	0	0	0	0	0	0	0	0	0	0	0	0	0	0	0	29	337	0	0	0	0	0	0	0	0	0	0	0	0	0	0	0	0	0
Otu000931	0	0	0	0	0	0	0	0	0	0	0	0	0	0	1	7	0	0	0	0	0	6	28	20	0	0	0	0	0	0	0	0	0	0	0	0	0	0	0	0	0	0	0	4	0	2	0	1	44
Otu000932	0	0	0	0	0	0	0	0	0	18	0	0	0	0	0	0	0	0	117	0	0	0	0	0	0	0	0	0	0	0	0	0	0	0	0	0	0	0	0	0	0	0	0	0	0	0	0	0	0
Otu000933	0	0	0	0	0	25	0	0	0	0	0	0	0	0	0	14	0	0	0	0	0	0	0	0	0	0	0	0	0	0	0	0	0	0	0	0	0	0	0	0	0	0	0	0	0	0	0	0	0
Otu000934	0	0	0	0	12	0	0	0	0	0	0	0	0	0	3	0	0	15	0	0	0	0	0	0	0	0	0	0	0	0	3	0	0	0	0	0	0	0	0	0	0	0	14	2	0	0	0	0	0
Otu000935	0	0	0	0	0	0	0	0	0	37	2	26	0	0	0	0	3	0	0	0	0	0	0	0	0	0	0	0	0	0	7	0	3	0	11	0	0	97	0	0	0	0	7	5	0	0	0	0	0
Otu000937	0	0	0	0	0	0	0	0	0	0	0	0	0	0	0	0	0	0	74	0	0	0	0	0	8	167	0	0	0	0	0	0	0	0	0	0	0	0	0	0	0	0	0	0	0	5	63	0	0
Otu000938	3	91	0	0	0	0	0	0	0	0	0	0	0	0	0	0	0	0	0	0	2	0	0	0	0	0	0	0	0	0	0	0	3	0	0	2	0	0	0	0	0	0	0	0	0	0	0	0	0
Otu000939	0	0	6	1	0	0	0	0	0	0	0	0	0	0	0	3	1	2	0	0	0	0	2	0	0	0	0	0	0	0	0	0	0	0	15	53	0	0	0	0	0	0	0	0	0	2	0	10	0
Otu000940	1	0	3	4	0	0	0	0	0	0	5	13	1	0	0	0	1	0	0	0	0	0	0	0	77	0	0	0	4	0	0	3	4	29	0	0	0	1	0	0	0	0	0	0	0	0	0	0	0
Otu000941	0	0	0	0	0	0	0	0	0	0	0	0	0	0	0	0	0	0	0	0	0	0	0	0	0	0	0	0	0	0	0	0	0	0	0	0	0	0	0	0	0	0	0	0	0	3	0	0	0
Otu000942	3	0	0	0	0	0	0	0	0	0	0	0	0	0	0	0	0	0	0	0	0	4	0	0	0	0	0	0	0	0	0	0	0	0	0	0	0	0	0	0	0	0	0	0	0	0	0	0	0
Otu000943	0	0	0	0	0	3	0	0	0	0	0	0	0	0	0	0	0	0	0	0	0	0	0	0	0	0	0	0	0	0	0	0	0	0	0	0	3	0	0	0	0	0	5	3	11	0	0	0	0
Otu000944	17	0	0	0	11	0	0	0	0	0	0	0	0	0	0	0	4	19	0	0	0	0	3	0	0	0	0	1	0	0	0	0	13	0	0	0	0	3	8	0	13	0	12	0	0	0	51	0	1
Otu000945	1	0	4	0	0	4	0	2	17	14	2	1	9	10	0	0	2	3	0	0	0	0	13	8	7	0	0	0	0	0	2	0	13	17	3	2	16	13	26	20	2	9	0	2	0	5	0	0	2
Otu000946	0	0	0	0	0	0	0	0	0	0	0	0	0	0	0	0	0	0	0	0	0	0	0	0	0	0	0	6	0	0	0	0	0	0	0	0	0	0	0	0	0	0	0	0	0	0	0	0	0
Otu000947	0	0	0	0	0	1	1	20	0	0	0	0	17	14	6	2	12	10	3	0	3	1	0	0	1	0	0	0	5	0	11	29	2	0	4	0	0	0	26	0	0	1	4	6	1	14	5	0	0
Otu000948	14	0	10	40	0	0	15	6	2	1	3	0	0	0	0	0	0	6	0	0	0	0	0	2	0	0	0	4	0	1	0	2	7	0	3	2	0	0	0	0	0	4	3	13	0	3	1	1	0
Otu000949	0	0	0	0	0	0	0	0	0	0	0	0	0	0	0	0	406	0	0	0	0	0	0	0	0	0	0	0	0	0	0	0	0	0	0	0	0	0	0	0	0	0	4	2	0	0	0	0	0
Otu000950	2	0	0	2	0	0	0	0	0	0	0	0	0	0	0	0	0	0	0	0	0	0	0	0	0	0	0	0	0	0	0	2	0	0	1	0	17	0	0	0	0	0	0	0	0	5	0	0	0
Otu000951	3	0	2	32	0	0	0	0	0	0	9	0	0	0	3	1	0	0	1	3	0	0	0	0	0	0	0	0	1	3	0	0	22	0	0	0	5	2	0	0	0	0	0	1	3	0	0	0	0
Otu000952	0	0	6	0	7	0	0	0	0	0	4	0	0	0	0	4	4	1	0	6	0	0	0	0	0	0	0	0	0	0	0	21	0	0	219	29	0	0	0	0	0	2	9	0	0	0	0	0	0
Otu000953	0	0	3	0	0	0	0	1	0	0	0	0	7	0	0	80	0	0	0	0	0	0	0	0	0	0	0	0	0	0	0	0	0	0	0	0	0	0	349	0	0	0	0	0	0	0	0	0	0
Otu000954	0	0	0	0	0	0	0	0	0	0	330	6	3	0	0	0	0	0	0	0	23	0	0	0	0	0	0	0	0	0	0	0	0	0	0	0	18	0	0	0	0	0	0	0	0	0	0	0	0
Otu000955	0	0	0	0	0	0	0	0	10	0	0	0	0	14	8	0	0	0	2	6	0	0	1	0	8	12	0	0	13	1	0	0	116	0	0	0	0	0	0	0	1	4	0	0	9	0	11	1	0
Otu000957	0	0	0	0	0	0	0	0	0	0	0	0	0	0	0	0	0	0	0	0	0	0	0	0	0	0	0	0	0	0	0	1	0	0	0	0	0	0	0	0	0	0	0	0	0	0	0	0	0
Otu000958	0	0	0	0	0	1	0	0	0	0	0	0	0	0	0	0	0	0	0	0	0	0	0	0	0	0	0	0	0	0	82	0	0	0	0	0	0	0	0	26	0	0	0	0	0	0	0	0	0
Otu000959	0	0	0	0	0	0	0	3	0	0	0	0	0	1	0	0	0	1	0	0	0	0	0	0	0	0	0	0	0	0	0	0	0	0	0	3	0	0	0	0	0	0	0	0	0	0	0	0	0
Otu000960	0	1	20	10	0	0	0	0	2	0	35	8	2	0	0	2	0	0	0	0	0	1	0	0	0	0	0	0	15	5	0	23	0	0	27	0	4	0	0	0	0	0	0	0	0	0	0	2	0
Otu000961	0	0	0	0	0	0	0	0	0	0	0	0	0	0	0	0	0	0	0	4	0	0	0	0	0	0	0	0	0	0	0	0	0	0	11	0	0	0	0	0	0	0	0	0	0	0	119	0	0
Otu000962	0	0	0	0	0	0	0	0	0	0	0	0	0	0	0	0	0	0	0	0	0	0	0	0	0	0	0	0	0	0	0	0	0	0	0	0	438	0	0	0	0	0	0	0	0	0	0	0	0
Otu000963	14	0	13	15	0	0	0	0	5	0	0	0	0	0	10	36	4	13	0	5	0	0	10	0	14	0	0	22	7	0	0	0	0	0	0	0	0	0	0	0	43	0	0	11	0	0	0	5	0
Otu000965	61	3	7	0	0	0	1	0	0	0	0	0	0	0	0	0	0	0	0	0	0	0	13	267	0	0	0	5	0	12	0	0	23	9	0	0	2	0	0	0	0	0	0	0	0	0	0	0	7
Otu000966	0	0	0	0	0	0	0	0	0	0	0	0	0	0	0	0	0	0	0	0	0	0	0	0	0	0	0	0	0	0	0	0	0	0	0	0	0	0	0	0	0	0	0	0	0	0	0	1	0
Otu000967	0	0	0	0	3	6	0	0	0	0	0	0	0	0	16	4	3	1	0	1	3	0	0	0	0	0	0	0	0	0	28	3	0	0	0	0	0	0	0	0	0	4	2	3	0	0	0	0	0
Otu000968	0	0	0	0	1	0	23	18	1	0	9	0	1	0	1	19	12	2	0	0	0	0	3	3	0	0	0	1	0	0	0	0	0	0	0	2	0	0	0	0	0	4	30	0	7	0	0	0	0
Otu000971	8	9	12	0	0	0	0	0	0	13	3	9	2	13	0	5	0	12	4	3	0	0	29	0	17	0	0	18	0	0	0	2	0	0	0	0	0	0	0	36	0	0	0	2	0	0	0	0	0
Otu000973	0	0	0	0	2	0	0	12	0	0	0	0	12	4	0	0	0	0	0	0	3	6	0	0	0	0	0	0	0	0	0	0	0	0	0	0	3	0	6	0	0	0	1	0	0	0	244	4	0
Otu000975	0	0	0	6	0	0	0	0	0	0	0	0	0	166	0	0	0	0	0	0	0	0	0	0	0	0	0	0	0	0	0	0	0	0	0	0	0	0	115	0	0	0	0	0	0	0	0	0	0
Otu000976	0	0	0	4	0	0	0	0	0	0	5	0	8	22	0	0	0	0	0	0	0	0	0	0	0	0	0	0	0	7	0	1	0	0	0	0	0	0	0	0	0	0	0	4	0	0	0	0	0
Otu000977	0	1	0	0	0	0	0	0	0	0	1	0	4	0	0	0	6	0	0	0	0	0	0	0	0	0	0	5	0	0	0	0	0	0	0	7	9	8	24	0	0	0	3	0	0	0	0	0	0
Otu000978	0	0	0	0	0	0	0	0	0	0	0	0	5	0	0	0	0	0	0	0	0	0	0	0	0	0	0	0	0	0	0	0	0	0	0	0	0	0	12	0	0	0	0	0	0	0	0	0	0
Otu000980	0	0	44	0	0	0	0	0	0	0	0	0	0	0	0	0	0	0	0	0	0	0	0	0	0	0	0	0	0	0	0	0	0	0	0	0	0	0	0	0	0	0	0	0	0	0	0	0	0
Otu000981	0	0	0	0	0	0	0	0	0	0	0	0	0	0	0	0	0	0	0	0	0	0	0	0	0	0	0	0	0	0	0	0	0	0	0	0	0	0	0	0	0	0	0	0	0	0	0	0	0
Otu000982	25	0	0	0	0	0	0	0	0	0	0	0	0	0	0	0	0	0	0	0	0	0	0	0	0	0	5	0	0	0	0	0	0	0	0	0	0	0	0	0	0	0	0	0	0	0	0	0	0
Otu000983	0	0	0	0	0	0	0	0	122	27	0	0	0	0	0	0	0	0	0	0	5	0	0	0	0	0	0	0	0	0	0	0	0	0	12	42	0	0	121	0	0	0	0	0	0	0	80	4	0
Otu000984	3	0	2	5	0	1	0	3	0	0	2	1	10	83	11	11	5	0	7	2	0	44	0	0	5	1	6	0	0	0	34	0	4	0	9	0	0	1	2	5	4	6	0	2	2	0	0	0	16
Otu000985	0	0	0	0	0	0	0	0	0	0	0	0	0	392	0	0	0	0	0	0	0	0	0	0	0	0	0	0	0	0	0	0	0	0	0	0	0	0	0	0	0	0	0	0	0	0	0	0	0
Otu000987	0	0	0	0	0	0	0	0	0	0	0	0	0	0	0	0	0	0	16	3	0	0	0	0	0	0	0	0	0	0	43	0	0	0	0	0	0	0	0	0	4	0	0	0	95	0	0	0	0
Otu000988	0	0	1	14	0	0	0	0	0	0	0	57	0	0	0	0	0	4	0	0	0	0	1	0	0	0	0	13	0	0	0	0	0	0	0	62	2	0	0	0	0	0	0	1	0	0	0	0	0
Otu000989	0	0	0	0	0	0	0	0	0	0	4	0	0	0	0	0	0	0	0	0	0	0	0	0	0	0	0	0	0	0	0	0	0	0	0	0	0	0	0	0	0	0	0	0	0	0	0	0	0
Otu000990	0	0	0	0	0	0	0	0	0	0	0	0	0	0	0	0	0	0	0	0	0	0	0	0	0	0	0	0	408	0	0	0	0	0	0	0	0	0	0	0	0	0	0	0	0	0	0	0	0
Otu000991	0	0	0	0	0	0	0	0	0	0	4	0	0	0	0	0	0	0	0	0	0	0	0	0	0	0	0	0	0	7	0	0	0	0	0	0	0	0	0	0	0	0	0	0	0	0	0	0	0
Otu000992	0	0	0	0	0	0	0	0	24	5	1	0	0	16	0	0	0	0	2	0	6	0	0	0	0	0	0	0	0	0	0	0	0	0	0	32	0	0	0	0	0	0	0	0	0	0	22	3	0
Otu000993	0	0	2	0	0	0	0	0	0	0	155	0	0	13	0	0	0	0	0	0	0	0	0	0	0	0	0	0	0	2	0	0	0	0	0	0	0	0	0	0	0	0	0	0	0	0	0	0	0
Otu000994	0	64	4	16	0	0	0	0	0	0	17	0	22	0	0	0	0	0	0	0	153	0	0	0	11	0	0	0	0	5	0	0	0	0	0	0	0	0	0	0	0	0	0	0	0	0	0	0	0
Otu000995	0	0	0	0	0	0	0	0	0	0	0	16	0	0	0	8	0	14	0	0	3	0	0	0	0	0	0	0	0	0	0	0	0	0	0	0	0	0	3	0	0	0	0	0	0	0	0	0	0
Otu000996	0	0	0	0	0	0	0	0	9	0	0	0	0	19	0	0	0	0	0	0	0	0	0	0	0	0	0	0	0	0	0	0	0	0	245	0	0	0	117	0	0	0	0	0	0	0	12	0	0
Otu000997	0	0	0	0	0	0	0	0	0	0	0	0	0	0	0	0	2	0	0	3	2	23	1	1	2	3	0	0	0	0	0	1	1	0	0	0	0	2	0	0	10	0	0	1	3	0	1	0	0
Otu000998	0	0	0	0	0	0	0	0	0	0	0	0	15	0	0	0	0	0	0	0	0	0	0	0	0	0	0	0	0	0	0	0	0	0	0	0	0	0	21	0	0	0	0	0	0	0	0	0	0
Otu001000	0	0	0	0	0	0	0	0	0	0	0	78	0	0	0	0	0	0	0	0	0	0	0	0	0	0	0	0	0	0	0	0	0	0	0	0	0	310	0	0	0	0	0	0	0	0	0	0	0
Otu001002	0	0	0	0	0	0	0	0	0	0	0	0	0	0	0	0	0	6	0	0	0	0	0	0	0	0	0	0	0	0	6	0	0	0	0	0	0	0	0	0	0	0	2	0	0	0	0	0	0
Otu001003	0	0	0	0	0	0	0	0	2	0	0	0	0	0	0	0	0	0	2	346	0	0	28	0	0	0	0	0	0	0	0	0	0	0	0	0	0	0	0	0	0	0	0	0	9	0	0	0	0
Otu001004	0	0	0	0	0	0	0	0	0	0	0	0	0	0	0	0	0	0	0	2	0	0	0	0	0	0	0	0	0	0	0	0	0	0	0	0	0	0	0	0	0	0	0	0	0	11	0	0	0
Otu001005	5	0	0	0	9	0	7	0	0	0	1	1	3	0	16	6	0	3	7	2	0	12	16	1	0	0	0	0	0	0	12	20	3	0	2	4	0	0	0	148	3	1	0	3	0	12	0	5	15
Otu001006	0	0	0	0	0	0	0	0	0	5	0	1	0	0	1	0	0	0	0	0	0	0	2	0	0	0	0	4	0	0	0	0	0	0	0	0	0	0	0	0	0	0	0	0	0	0	0	0	0
Otu001007	0	0	0	0	0	0	153	0	0	0	0	0	0	0	0	0	0	0	0	0	2	0	0	0	0	0	0	0	0	0	0	0	52	0	0	0	0	0	0	0	0	0	0	0	0	0	62	0	0
Otu001008	0	0	0	0	0	0	0	0	0	0	0	0	0	0	0	0	0	0	0	0	0	0	0	0	0	0	0	0	0	0	0	1	0	0	0	0	0	0	0	0	0	0	0	0	0	0	0	0	0
Otu001009	0	0	0	0	0	0	0	0	0	0	0	0	0	0	0	0	30	53	0	0	0	0	0	0	0	0	0	0	0	0	0	0	0	0	0	0	0	0	4	0	0	0	0	306	0	0	0	0	0
Otu001010	0	0	0	0	0	0	0	0	0	0	0	0	0	0	0	0	0	0	2	6	0	0	0	0	0	0	0	0	0	0	0	0	0	0	0	0	0	0	0	0	0	0	0	0	0	0	0	0	0
Otu001011	157	0	0	0	0	0	0	0	0	0	2	0	0	0	0	0	0	34	0	0	0	0	0	0	0	0	0	38	0	0	0	0	0	0	0	0	110	0	0	0	0	0	0	0	0	0	0	0	0
Otu001012	6	0	0	0	0	0	0	0	6	0	0	2	0	0	0	6	19	0	0	0	0	0	0	85	0	0	0	0	0	10	2	27	0	0	2	0	0	0	0	0	0	0	0	3	0	0	0	0	0
Otu001013	0	0	0	0	0	0	0	0	0	0	0	0	0	0	0	3	2	2	0	0	0	0	0	0	0	0	79	0	0	0	209	0	0	0	0	0	0	0	0	0	0	0	0	0	0	0	0	0	0
Otu001014	0	0	0	0	0	0	0	0	0	0	0	0	0	0	0	11	0	0	0	0	0	0	0	0	0	0	0	0	0	0	14	348	0	0	0	0	0	0	0	0	9	8	0	0	0	0	0	0	0
Otu001016	0	0	0	0	0	0	0	5	1	0	1	1	79	49	0	0	0	0	0	0	0	2	0	0	0	0	0	0	0	0	0	0	0	0	0	0	0	0	228	0	0	0	0	0	0	0	0	21	0
Otu001017	0	0	0	0	0	3	1	0	0	0	0	0	1	0	1	13	0	0	139	2	0	0	1	0	1	2	0	0	0	0	11	22	0	0	0	0	0	0	8	0	1	4	1	0	9	0	0	0	0
Otu001018	0	8	2	9	0	0	0	1	0	0	0	4	2	16	0	0	0	0	0	0	0	0	0	11	0	0	1	0	0	4	0	0	0	40	0	0	0	46	0	15	0	0	0	0	0	0	0	29	0
Otu001019	0	0	0	0	100	0	0	0	0	0	0	0	0	0	0	0	0	0	0	0	0	0	0	0	0	0	0	0	0	0	42	192	0	0	0	0	0	0	0	0	0	0	0	0	0	0	0	14	0
Otu001021	0	0	0	0	0	0	0	69	2	0	0	0	0	0	0	0	0	0	0	0	0	0	0	0	0	0	0	0	0	0	0	0	0	301	0	0	0	0	0	0	0	0	0	0	0	0	0	0	0
Otu001022	0	0	0	4	0	0	0	0	0	0	0	0	0	0	0	0	0	1	0	0	0	0	0	0	0	0	0	2	0	0	0	13	0	0	0	0	18	0	0	0	0	0	1	0	0	0	0	1	0
Otu001023	0	0	1	0	0	0	0	0	0	0	0	0	0	0	0	0	0	0	0	0	0	0	0	0	0	0	0	0	0	0	0	0	0	0	0	0	0	0	0	0	0	0	0	0	0	0	0	0	0
Otu001025	0	0	0	0	0	0	0	0	0	0	0	0	0	0	0	0	0	0	0	79	0	248	0	0	0	0	0	0	0	0	0	0	0	0	0	0	0	0	0	0	0	0	0	0	0	0	0	0	0
Otu001026	1	0	0	0	0	0	0	0	0	0	0	0	0	0	0	0	0	0	0	0	0	0	0	0	0	0	0	0	0	0	0	0	0	0	0	0	0	0	0	0	0	0	0	0	0	0	0	0	0
Otu001028	0	0	0	0	0	0	0	1	90	0	0	0	0	0	0	0	0	0	0	0	0	10	0	0	6	0	0	0	0	0	0	0	0	0	0	0	0	0	0	0	0	0	0	0	0	0	0	1	0
Otu001029	0	1	5	0	0	0	4	4	13	0	1	0	7	0	0	0	1	10	0	0	66	0	0	0	0	0	0	0	2	0	2	15	1	6	2	0	1	2	9	0	0	0	12	2	0	0	1	17	3
Otu001030	12	14	0	3	0	0	11	4	0	0	0	0	3	0	0	0	40	2	3	5	0	5	0	0	0	34	0	0	0	0	0	0	111	2	0	0	0	0	0	0	0	0	18	1	0	0	33	0	1
Otu001031	3	48	0	0	0	0	0	0	0	0	0	14	0	1	0	133	0	3	0	0	3	0	0	0	0	0	0	0	0	0	0	6	0	0	0	0	0	0	0	0	3	0	2	1	0	0	0	0	0
Otu001032	0	0	0	0	0	0	0	0	0	0	0	0	0	0	0	0	0	1	2	2	0	0	0	0	0	0	0	0	0	0	60	0	0	0	0	0	0	0	0	0	2	0	3	0	14	0	0	0	0
Otu001033	9	0	10	1	0	0	21	1	0	0	24	2	0	0	0	0	0	0	3	5	0	0	14	0	4	0	6	1	0	0	0	0	7	0	0	0	7	0	12	14	0	0	0	1	4	4	3	4	0
Otu001034	0	0	0	0	6	0	0	1	2	0	24	1	2	0	0	1	6	19	0	4	4	1	0	0	0	0	0	1	0	0	0	3	0	0	0	0	1	2	4	0	0	0	0	6	2	1	0	0	0
Otu001035	0	0	0	0	0	0	12	0	0	0	0	0	1	323	0	0	0	0	0	0	0	0	0	0	0	0	0	0	4	0	0	0	0	3	0	0	0	0	0	0	0	0	0	0	0	0	0	0	0
Otu001036	3	0	0	2	0	0	0	0	0	0	0	3	0	0	0	11	0	0	0	0	0	0	4	0	0	0	0	6	0	5	0	0	0	0	0	0	0	0	0	0	11	0	0	1	0	0	0	0	0
Otu001037	5	0	0	0	0	0	0	0	1	0	0	0	0	0	0	0	0	0	0	0	0	0	0	0	0	0	0	0	0	0	22	0	0	0	0	0	0	0	0	0	0	0	0	0	0	0	0	0	0
Otu001038	0	0	0	0	0	0	0	67	0	0	0	0	0	0	0	0	0	0	0	0	0	0	0	0	0	0	0	0	0	0	105	0	0	0	0	0	0	0	0	0	0	0	0	0	0	0	0	0	0
Otu001039	0	0	0	0	0	0	0	0	0	0	0	2	0	0	0	0	0	7	0	0	0	0	0	0	0	0	0	0	0	0	0	0	0	0	0	0	0	0	0	0	0	0	5	2	0	0	0	0	0
Otu001040	4	0	0	0	0	0	0	6	2	9	0	0	9	0	0	0	0	2	0	0	0	78	3	0	0	0	0	5	6	4	0	0	0	8	0	24	7	0	62	83	0	0	0	27	0	0	0	0	0
Otu001042	0	0	0	0	0	0	0	0	0	0	0	1	0	0	0	0	0	0	0	0	0	0	0	0	0	0	0	0	0	0	0	0	0	0	0	0	0	0	0	0	0	0	0	0	0	0	0	0	0
Otu001043	0	0	0	0	0	0	0	0	0	0	0	0	0	0	0	0	0	0	0	0	0	0	0	0	0	0	0	0	0	0	0	6	0	0	0	0	0	0	0	0	0	0	0	0	0	0	0	0	0
Otu001044	3	0	0	0	0	0	0	0	0	0	2	1	41	0	12	1	0	0	0	0	0	0	0	0	0	0	9	0	20	0	0	0	0	0	0	0	8	0	0	7	129	6	0	0	0	0	0	0	0
Otu001045	10	0	5	4	0	3	0	0	0	27	6	20	2	47	0	5	1	4	0	0	0	7	1	0	0	0	0	10	0	1	7	0	0	0	7	39	0	0	4	0	46	0	0	3	1	10	0	1	0
Otu001046	0	0	0	0	0	0	0	0	0	0	0	0	0	0	0	0	0	0	0	4	0	0	0	0	6	351	0	0	0	0	0	0	0	0	0	0	0	0	0	0	0	0	0	0	0	0	0	1	0
Otu001047	0	0	0	0	0	0	0	0	0	0	0	0	0	0	0	362	0	0	0	0	0	0	0	0	0	0	0	0	0	0	0	0	0	0	0	0	0	0	0	0	0	0	0	0	0	0	0	0	0
Otu001048	0	0	0	0	0	0	0	0	0	0	0	0	0	0	0	0	0	0	0	0	0	0	0	0	0	0	0	0	10	0	0	0	0	0	0	0	0	0	0	0	0	0	0	0	0	0	0	0	0
Otu001049	1	0	0	0	0	0	12	5	0	0	3	7	0	0	1	0	0	0	29	14	0	0	0	0	4	0	0	0	0	0	0	1	4	37	0	0	0	2	0	0	0	0	1	0	7	3	0	0	0
Otu001051	0	0	0	0	0	0	0	0	0	0	0	0	0	0	0	0	0	0	0	0	0	0	0	0	0	0	0	0	0	0	0	0	0	0	0	0	0	0	0	0	0	0	0	4	0	1	0	0	0
Otu001052	0	0	40	0	0	0	0	0	0	0	100	36	44	8	0	0	0	0	0	0	0	0	0	0	0	0	0	0	0	0	0	0	0	0	0	0	0	0	39	0	0	0	0	0	0	0	0	0	0
Otu001053	0	0	3	3	14	0	0	0	0	0	0	0	2	23	0	0	0	0	0	0	59	0	0	0	0	0	0	0	13	0	0	14	0	0	0	0	0	21	0	0	0	1	0	0	0	0	74	0	0
Otu001054	2	0	176	140	0	0	0	0	0	0	0	0	0	0	0	0	0	0	0	0	0	0	0	0	0	0	0	0	0	0	0	0	0	0	0	0	0	0	0	0	0	0	0	0	0	0	0	0	0
Otu001055	0	0	0	0	0	0	0	0	0	0	0	0	0	0	42	112	0	0	0	0	0	0	0	0	0	97	0	0	0	0	0	0	0	0	0	0	0	0	0	0	0	0	0	0	0	0	0	0	0
Otu001056	0	0	0	0	0	0	0	0	0	0	0	0	0	0	7	12	0	0	0	0	0	0	0	0	0	0	0	0	0	0	0	0	0	0	0	0	0	0	0	0	15	0	0	0	1	320	0	0	0
Otu001057	0	0	0	0	0	0	0	0	0	0	0	0	0	0	0	0	0	0	0	0	0	0	3	0	0	0	0	0	0	0	0	0	0	0	0	0	0	0	0	0	0	0	0	0	0	0	0	0	0
Otu001059	0	0	0	0	0	12	5	7	3	0	6	3	16	0	0	0	6	0	0	0	2	0	0	0	0	0	0	0	0	0	3	0	1	5	0	0	25	0	15	0	0	0	0	0	0	0	18	0	0
Otu001060	4	1	0	0	0	0	0	0	0	0	0	0	0	0	0	0	0	0	0	0	0	0	0	0	0	0	0	0	0	0	0	0	0	0	318	0	0	0	0	0	0	0	0	0	0	0	0	0	0
Otu001061	2	0	1	3	0	0	0	0	3	0	0	0	0	0	0	0	0	0	0	0	0	0	0	0	0	0	0	0	0	0	0	0	0	0	0	0	0	0	0	0	0	0	0	0	0	0	0	0	0
Otu001062	0	0	0	0	0	0	0	0	0	0	0	0	0	1	0	0	0	0	0	0	0	0	0	0	0	0	0	0	0	0	0	0	0	0	0	0	0	0	0	0	0	0	0	0	0	0	0	0	0
Otu001063	0	0	0	0	111	31	13	156	0	0	0	0	0	0	0	0	0	0	0	0	0	0	0	0	0	0	0	0	0	0	0	0	0	0	0	0	0	0	0	0	0	0	0	0	0	0	0	0	0
Otu001064	0	0	2	0	5	0	0	0	0	8	0	0	0	0	4	1	0	5	0	0	0	0	10	44	0	0	0	0	0	0	0	0	0	0	0	0	0	0	0	0	0	3	2	1	2	0	0	0	7
Otu001066	0	0	0	0	0	0	4	4	0	1	6	0	10	0	0	0	0	0	0	0	1	1	0	0	0	0	0	0	0	0	0	0	17	33	15	0	0	0	17	0	0	0	0	0	0	12	0	0	0
Otu001067	0	0	0	0	0	0	0	0	0	0	0	0	0	0	0	0	0	0	0	0	0	0	0	0	0	1	0	0	0	0	0	0	0	0	0	0	0	0	0	0	0	0	0	0	0	0	0	0	0
Otu001068	0	0	0	0	0	0	0	0	0	0	0	0	0	0	0	0	0	0	0	0	0	0	0	0	0	0	0	0	0	0	0	0	0	0	0	0	0	0	0	0	0	0	0	0	0	0	1	0	0
Otu001069	0	0	0	0	0	0	0	0	0	0	0	0	0	0	0	0	0	0	0	0	0	0	0	0	0	0	344	3	0	0	0	0	0	0	0	0	0	0	0	0	0	0	0	0	0	0	0	0	0
Otu001070	0	0	3	3	0	34	0	0	10	0	0	0	3	0	0	0	0	0	0	0	1	0	0	0	0	0	0	0	0	10	0	0	0	0	6	247	1	0	0	0	0	0	0	0	0	0	0	0	0
Otu001072	0	0	0	0	0	0	0	12	190	0	0	0	0	0	0	0	0	0	32	6	0	0	0	0	0	0	0	0	0	0	0	0	0	0	0	0	0	0	0	0	0	0	0	0	0	0	0	0	0
Otu001074	0	0	2	0	0	0	5	26	66	0	0	0	0	0	0	0	0	0	1	0	1	1	0	0	0	0	0	0	1	0	0	0	174	3	5	0	0	0	28	0	0	0	0	0	0	0	31	0	0
Otu001075	0	0	0	0	0	0	0	0	0	0	0	0	0	0	0	0	0	0	17	0	0	0	0	0	0	0	0	0	0	0	0	0	1	0	0	0	0	0	0	0	0	0	0	0	0	0	0	0	0
Otu001076	0	0	0	0	0	0	0	0	0	0	0	0	0	0	0	0	0	0	6	0	0	0	53	74	0	0	0	0	0	0	0	0	0	0	0	0	0	0	0	0	0	0	0	0	0	0	0	0	0
Otu001077	1	2	0	0	14	0	0	0	0	0	6	3	0	0	0	0	0	0	0	0	0	0	0	0	0	0	0	0	0	0	0	13	0	5	0	0	0	14	0	0	0	0	0	0	0	0	0	0	0
Otu001078	0	0	0	0	0	0	0	0	0	0	0	0	0	0	0	0	0	0	0	0	0	6	0	0	0	0	0	0	0	0	0	0	0	0	0	0	0	0	0	0	0	0	0	0	0	0	0	4	0
Otu001079	0	0	0	0	0	0	0	0	0	0	0	0	0	0	0	0	0	0	0	0	0	0	0	0	0	0	0	0	0	0	0	0	0	0	0	0	0	0	0	0	0	0	0	4	0	0	0	0	0
Otu001080	0	0	0	0	0	9	0	0	0	0	0	0	0	0	0	0	0	0	0	0	0	0	0	0	0	0	0	0	0	0	0	0	0	0	0	0	0	0	0	0	0	0	0	0	0	0	0	0	0
Otu001081	1	0	0	0	0	0	0	5	1	0	0	1	0	0	5	29	1	28	4	8	1	0	0	0	0	0	0	1	1	0	0	16	0	8	0	0	9	0	59	0	17	14	10	14	5	0	14	0	0
Otu001082	0	0	0	0	0	0	0	0	0	0	0	0	0	0	0	0	0	0	5	1	0	0	0	0	0	0	0	0	0	0	0	0	0	0	0	0	0	0	0	0	0	0	0	0	0	0	0	0	0
Otu001084	0	0	4	0	0	0	0	0	0	0	0	0	0	0	0	0	3	2	11	13	0	0	1	0	0	0	0	0	3	0	0	0	0	0	0	0	0	0	0	0	0	0	0	0	64	1	0	0	0
Otu001085	0	0	0	0	0	0	0	0	0	0	0	0	0	0	0	0	0	0	2	4	0	0	165	0	0	0	0	0	2	0	0	0	0	0	2	0	0	0	1	0	0	0	0	0	0	0	0	0	0
Otu001086	0	0	0	0	0	2	0	0	0	0	2	3	0	0	0	5	0	0	0	0	0	0	6	0	0	0	0	0	0	0	6	0	0	0	0	0	0	0	0	0	1	3	0	0	0	0	0	0	12
Otu001087	2	0	0	0	0	0	2	0	27	0	5	2	0	0	7	5	3	7	0	0	3	0	3	0	0	0	0	0	0	0	0	0	2	22	0	0	3	0	0	0	2	0	0	0	0	0	0	0	0
Otu001090	0	0	9	3	0	0	0	0	0	0	184	0	0	0	0	10	7	3	0	0	0	0	0	0	0	0	0	0	0	6	0	0	0	0	0	0	0	0	0	0	0	0	1	0	0	0	0	111	0
Otu001091	5	1	0	0	0	0	1	0	1	0	0	0	1	0	0	8	0	1	3	0	0	0	2	0	2	0	0	0	7	0	0	0	0	0	8	0	0	0	0	0	0	48	0	0	0	0	0	0	0
Otu001092	0	0	0	0	0	0	0	0	0	0	0	0	0	0	0	0	0	0	0	0	0	0	0	0	0	0	0	1	0	0	0	0	0	0	0	0	0	0	0	0	0	0	0	0	0	0	0	0	0
Otu001093	0	0	0	0	1	0	0	0	0	0	0	0	0	0	0	0	0	43	0	0	0	0	2	0	0	0	0	0	0	0	0	0	0	0	0	0	0	0	0	0	0	0	0	0	0	0	0	0	0
Otu001094	0	0	0	0	0	0	0	0	0	0	52	15	0	0	0	0	0	10	0	0	1	0	5	14	0	0	0	0	0	0	0	0	0	0	0	0	3	5	0	0	0	0	0	5	0	0	0	0	32
Otu001095	8	0	0	0	0	0	0	0	5	0	1	0	0	0	0	0	0	0	0	0	0	2	0	0	0	44	0	0	0	0	0	0	0	27	59	0	0	0	0	0	0	0	0	0	0	0	17	0	0
Otu001096	0	0	0	0	0	0	0	0	0	0	12	0	0	0	24	9	0	0	3	0	0	0	0	0	0	0	0	0	0	0	0	0	0	0	0	0	0	0	0	0	38	3	0	0	0	0	0	0	0
Otu001097	0	0	0	0	10	65	0	0	0	0	1	0	0	0	0	0	0	0	0	0	0	0	2	0	0	0	0	0	0	0	0	92	0	0	0	0	0	0	0	0	0	15	0	0	0	0	0	0	0
Otu001098	0	0	3	1	0	0	0	0	24	0	1	0	0	0	0	0	3	0	0	0	0	0	0	18	0	0	0	0	0	0	0	0	0	0	4	257	4	0	0	0	0	0	0	0	0	0	0	0	0
Otu001099	0	3	0	0	0	0	0	0	0	0	0	0	12	0	0	3	8	0	0	13	10	0	10	0	0	0	0	6	0	0	0	0	1	0	0	0	0	5	0	0	99	7	3	0	0	27	0	0	0
Otu001100	0	0	0	0	0	28	0	0	0	0	0	0	0	0	3	40	0	0	0	1	6	0	12	19	0	0	0	0	0	0	10	22	0	0	0	0	0	0	0	0	15	0	0	0	0	9	0	0	0
Otu001101	0	0	0	0	0	0	0	0	0	0	0	0	0	0	8	0	0	0	0	0	0	0	0	0	0	0	0	0	0	0	0	0	0	0	0	0	0	0	0	0	0	0	0	0	0	0	0	0	0
Otu001102	0	1	0	0	0	0	0	0	0	0	0	0	0	0	0	0	20	0	0	0	0	13	0	0	0	0	0	0	0	0	0	0	0	0	0	0	0	0	0	0	0	0	0	0	0	0	0	0	0
Otu001103	0	0	0	0	0	0	0	5	0	80	0	0	0	0	0	0	0	0	0	0	0	0	0	0	0	0	0	0	0	0	0	0	0	0	0	0	0	0	0	0	0	0	0	0	0	0	0	0	0
Otu001104	0	0	0	0	0	0	0	0	1	5	0	0	0	0	0	0	0	0	2	39	1	56	0	0	0	79	0	0	0	0	0	0	0	0	7	0	0	0	0	0	0	0	0	1	0	0	15	2	0
Otu001106	0	0	0	0	0	0	0	0	0	0	1	0	0	0	0	0	0	0	0	0	0	0	0	0	0	0	0	0	0	0	0	0	0	0	0	0	0	0	0	0	0	0	0	0	0	0	0	2	36
Otu001107	0	0	0	0	0	0	16	21	6	0	1	0	7	0	0	0	17	0	0	0	0	0	0	0	0	0	0	0	0	0	0	0	32	20	12	5	0	0	34	0	0	0	10	8	0	0	0	0	0
Otu001108	0	0	0	0	0	0	0	0	0	0	0	0	0	0	1	0	0	0	0	0	0	0	0	10	0	0	0	0	0	0	0	4	0	0	0	0	0	0	0	0	0	0	0	0	0	0	10	0	0
Otu001109	0	0	3	42	0	0	0	0	0	0	52	6	0	0	0	0	0	0	0	0	0	0	0	0	78	0	0	0	0	22	3	0	0	0	0	0	0	31	0	0	0	0	0	0	0	0	0	0	0
Otu001110	0	0	2	0	0	6	0	0	8	0	16	0	36	0	11	10	0	0	1	0	8	0	0	0	0	0	0	9	5	0	0	120	0	13	7	0	4	0	7	0	2	0	0	12	4	0	18	0	0
Otu001111	0	0	0	0	0	3	2	0	0	39	8	7	0	0	0	11	0	0	4	5	0	7	0	0	0	0	0	0	0	0	2	43	0	5	0	3	38	4	0	0	4	0	0	0	0	18	0	16	0
Otu001112	0	0	9	0	0	0	0	0	0	0	0	1	0	0	0	0	0	0	0	0	0	0	0	0	0	0	0	0	0	11	0	0	0	0	0	0	0	0	0	0	0	0	0	0	0	0	0	0	0
Otu001113	0	0	0	11	0	0	0	0	0	0	0	0	4	0	0	0	0	0	25	99	0	0	1	0	0	0	0	0	1	0	0	0	0	0	0	0	0	0	21	9	0	0	0	0	102	0	9	3	0
Otu001114	294	2	0	0	0	0	0	0	0	0	0	0	0	0	0	0	0	0	0	0	0	0	0	0	0	0	0	0	0	0	0	0	8	0	0	0	0	0	0	0	0	0	0	0	0	0	0	0	0
Otu001115	0	0	0	0	0	0	0	0	0	0	0	0	0	0	0	0	5	1	0	0	0	0	0	0	0	0	0	0	0	0	0	0	0	0	0	0	0	0	0	0	0	0	0	0	0	0	0	0	0
Otu001116	0	0	0	0	0	0	0	0	0	0	0	0	0	0	44	24	0	0	0	0	0	0	0	0	0	0	0	0	0	0	0	135	0	0	0	0	0	0	0	0	0	110	0	0	0	0	0	0	0
Otu001117	4	0	0	0	0	0	0	139	0	0	3	0	0	0	0	0	0	0	0	0	0	0	0	0	0	0	0	0	0	0	0	0	20	0	0	0	3	6	0	0	0	0	0	7	3	0	31	32	0
Otu001118	7	0	1	3	0	0	0	42	0	0	8	0	4	29	0	0	6	0	0	0	0	0	11	39	0	0	0	0	0	4	0	0	0	3	0	0	11	0	79	0	0	0	0	0	0	0	4	0	0
Otu001119	0	0	0	2	0	0	0	0	7	99	0	0	18	0	0	0	0	0	0	0	0	0	0	164	0	0	0	0	0	0	0	0	0	0	11	10	0	0	0	0	0	0	0	0	0	0	0	0	0
Otu001120	0	0	8	4	0	19	0	0	0	0	8	0	11	0	0	0	13	0	0	0	0	0	0	0	0	0	5	0	0	0	15	6	0	0	0	0	22	8	0	0	0	0	5	1	0	0	0	0	0
Otu001121	0	0	0	0	0	8	0	0	69	16	0	0	3	0	0	0	6	21	0	0	9	0	0	84	0	0	0	0	0	0	1	3	0	0	0	52	0	0	3	0	2	0	7	12	0	0	0	0	0
Otu001122	1	0	0	0	24	0	0	0	0	0	0	0	0	0	0	10	0	0	0	0	0	0	0	0	0	0	0	0	0	0	0	0	0	0	0	0	0	0	0	0	0	0	0	0	0	0	0	0	0
Otu001124	2	0	0	0	0	0	0	0	0	0	2	0	0	0	0	1	1	0	8	10	0	0	0	0	0	0	0	0	0	0	7	2	10	13	0	0	0	0	1	0	2	2	0	0	0	0	9	10	0
Otu001126	0	0	0	0	1	1	0	0	0	0	0	0	0	0	0	0	0	0	0	0	0	0	0	0	0	0	0	0	0	0	276	20	0	0	0	0	0	0	0	0	0	0	0	0	0	0	0	0	0
Otu001127	0	0	0	0	0	0	0	0	0	6	0	0	0	0	0	0	0	0	0	0	0	0	0	74	0	0	0	0	0	0	2	0	0	0	1	0	0	0	0	0	0	0	2	0	0	0	0	0	0
Otu001128	0	0	0	0	0	0	0	0	0	0	0	0	0	0	0	29	0	0	0	0	0	0	0	0	0	0	0	0	0	0	0	200	0	0	0	0	0	0	0	0	0	0	0	0	0	0	0	0	0
Otu001129	0	0	0	0	0	0	0	0	0	0	0	0	0	0	0	0	0	0	0	0	0	0	0	0	0	0	0	0	0	0	0	0	0	0	0	0	0	0	0	0	0	0	0	272	0	0	0	5	0
Otu001130	0	0	0	3	1	0	0	0	0	0	0	0	1	0	1	4	0	0	1	0	0	0	1	0	0	0	0	0	3	0	0	21	0	0	1	0	0	0	3	0	0	0	0	0	0	0	3	6	0
Otu001131	0	0	0	0	0	0	0	0	0	0	0	0	0	0	0	0	0	0	0	0	0	0	0	0	0	0	0	0	0	0	0	0	0	0	105	0	0	173	0	0	0	0	0	0	0	0	0	0	0
Otu001132	0	0	0	0	0	0	0	0	0	0	0	0	0	0	0	0	7	0	0	0	0	0	0	0	0	0	0	0	0	0	0	0	0	0	0	0	0	0	0	0	0	31	0	0	0	0	0	0	0
Otu001133	0	0	0	0	0	0	0	0	0	0	0	0	0	0	0	0	0	0	0	0	0	0	0	0	0	0	0	0	0	0	0	0	0	0	0	0	0	0	0	0	1	0	0	0	0	0	0	0	0
Otu001134	0	0	0	0	0	0	0	8	0	0	1	0	1	18	0	0	0	0	0	6	0	0	0	0	0	0	0	0	0	0	0	0	0	0	0	0	58	0	0	0	0	0	0	0	0	0	0	0	0
Otu001136	6	10	0	0	0	2	0	0	7	2	0	1	0	0	0	0	0	2	0	1	0	0	6	60	3	0	9	0	0	0	5	14	7	1	2	0	0	0	0	0	1	0	1	0	16	1	0	0	22
Otu001137	0	0	0	0	1	0	34	49	15	0	0	0	1	0	0	0	16	0	0	0	0	0	0	0	0	0	0	0	0	0	0	0	32	52	8	10	0	0	0	0	0	0	1	0	0	0	0	0	0
Otu001139	0	0	0	0	0	0	0	0	0	2	0	0	0	0	0	9	0	0	0	0	0	0	0	0	0	0	0	0	0	0	0	1	0	0	0	0	0	288	0	0	0	0	0	0	0	0	0	0	0
Otu001140	2	0	0	0	0	0	1	1	0	0	1	0	0	0	2	22	23	3	2	0	0	0	0	3	0	0	1	0	18	0	16	5	0	9	0	0	11	0	0	0	18	11	5	10	0	0	0	0	1
Otu001141	0	0	0	0	0	0	0	0	0	0	0	0	0	0	0	0	0	0	0	0	0	0	0	0	14	154	0	0	0	0	0	0	0	0	0	0	0	0	0	0	0	0	0	0	0	0	0	0	0
Otu001142	0	0	0	0	0	1	0	0	0	0	0	0	0	0	1	0	0	0	0	0	0	0	1	0	0	0	1	0	0	0	0	0	0	0	0	0	0	0	0	0	0	0	0	0	0	0	0	0	30
Otu001143	1	0	1	0	0	9	0	0	0	0	0	0	0	0	0	0	0	0	0	0	0	0	0	0	0	0	9	0	0	0	0	0	0	0	0	0	0	0	0	0	0	0	0	0	0	0	0	0	163
Otu001144	9	0	0	0	1	0	0	0	3	0	0	0	0	2	0	17	1	4	0	0	0	1	0	16	0	0	1	0	0	0	20	0	0	0	0	0	6	8	34	0	2	0	2	19	0	0	0	0	1
Otu001145	0	0	0	0	0	0	0	0	0	0	0	0	0	0	0	0	0	0	0	0	0	0	0	0	44	0	0	0	0	0	0	0	0	0	0	0	0	0	0	0	0	0	0	0	0	0	77	1	0
Otu001146	5	0	0	0	0	0	7	7	0	0	0	0	12	5	85	0	0	5	0	0	2	0	4	0	35	0	13	0	0	0	0	0	2	16	0	0	4	11	79	0	0	0	0	0	0	0	0	0	0
Otu001147	2	1	0	0	0	0	105	0	3	0	0	0	141	0	0	0	0	0	0	0	0	0	0	0	0	0	0	0	0	0	0	0	0	0	0	0	11	0	0	25	0	0	0	0	0	0	0	0	0
Otu001148	0	0	0	1	0	0	0	0	0	0	0	0	0	0	0	0	0	0	0	0	0	0	18	0	0	0	0	0	7	0	0	0	0	0	0	0	0	0	0	0	0	0	0	0	0	0	0	0	12
Otu001149	0	0	0	0	4	0	0	0	0	0	0	0	0	0	0	0	0	0	0	0	0	0	0	0	0	0	0	0	0	0	0	0	0	0	0	0	0	0	0	0	0	0	0	0	0	0	0	0	0
Otu001150	0	0	0	0	0	0	0	0	0	0	0	2	0	0	0	0	0	0	0	0	0	0	0	0	0	0	0	0	0	0	0	0	0	0	0	0	202	0	0	0	0	0	0	0	0	0	0	0	0
Otu001151	0	0	0	0	0	0	0	0	0	0	0	0	4	0	0	0	0	0	0	0	0	0	0	0	0	0	0	0	0	0	0	0	0	0	0	0	0	0	0	0	0	0	0	0	0	0	0	0	0
Otu001153	0	0	7	0	0	0	0	0	0	0	0	2	0	0	0	0	0	0	0	0	0	0	0	0	0	0	0	0	123	1	0	0	0	0	0	0	0	0	0	0	0	0	0	1	0	14	0	0	0
Otu001154	0	0	0	0	0	0	0	0	0	0	0	0	0	0	0	0	0	0	0	0	0	0	0	0	0	0	0	0	0	0	0	0	0	0	0	0	0	0	0	0	0	0	292	0	0	0	0	0	0
Otu001157	1	4	0	0	0	0	1	4	0	0	3	0	0	0	7	6	10	12	1	4	0	1	5	0	0	0	0	1	0	0	0	3	6	0	0	0	0	0	0	0	7	1	7	8	0	0	0	0	0
Otu001158	0	0	0	0	0	0	0	0	0	0	0	0	0	0	0	0	0	0	0	0	0	0	0	0	0	0	0	0	0	1	0	0	0	0	0	0	0	0	0	0	0	0	48	0	0	0	0	0	0
Otu001159	0	0	0	0	0	0	0	1	0	0	0	0	0	0	10	5	0	0	38	57	0	0	9	0	0	0	0	0	0	0	0	0	0	0	0	0	0	0	0	0	0	6	0	0	126	15	0	0	0
Otu001160	0	0	0	0	0	0	0	0	0	0	0	0	0	0	59	160	0	0	0	0	0	0	0	0	0	0	0	0	0	0	0	0	0	0	0	0	0	0	0	0	0	69	0	0	0	0	0	0	0
Otu001162	0	0	0	0	3	11	0	0	0	0	1	0	0	0	10	2	0	0	0	0	0	0	0	0	0	0	0	0	0	0	19	53	0	0	0	0	0	0	0	0	0	8	0	0	0	0	0	0	0
Otu001163	20	0	0	0	0	9	0	0	0	0	0	0	0	0	0	0	0	0	0	0	0	0	117	0	10	69	0	0	0	0	7	25	0	0	0	0	0	0	0	0	0	1	0	1	0	0	0	0	0
Otu001164	4	8	1	0	0	0	0	1	0	0	13	0	83	1	0	0	1	0	0	0	0	0	0	0	1	1	0	2	0	2	0	1	1	0	1	0	4	1	0	0	0	0	2	0	0	3	4	1	2
Otu001165	0	0	0	0	0	0	0	0	0	0	0	0	0	0	1	1	0	14	0	0	0	0	0	0	0	0	0	0	0	0	2	0	0	0	0	0	0	0	0	0	0	0	5	1	0	0	0	0	0
Otu001167	0	0	0	0	0	0	0	0	0	0	0	0	0	0	2	4	0	0	45	41	0	0	0	0	0	3	0	0	0	0	0	0	0	0	0	0	0	0	0	0	0	18	0	0	44	23	0	0	0
Otu001168	0	0	0	0	0	0	0	0	0	32	0	0	0	0	0	100	0	0	3	0	0	0	0	0	0	0	0	0	0	0	0	0	0	0	83	0	0	0	0	0	0	0	0	0	0	5	0	0	0
Otu001169	0	0	0	0	0	0	0	0	0	0	0	0	0	0	0	68	65	0	0	0	0	0	0	0	0	0	0	0	0	0	0	0	0	0	0	0	0	0	0	0	0	0	0	0	0	0	0	0	0
Otu001170	0	0	0	0	0	0	1	7	0	0	0	0	0	0	0	0	0	0	0	0	0	0	53	3	0	0	0	0	0	4	3	0	36	7	0	0	0	0	0	0	0	0	0	0	0	0	0	0	136
Otu001171	0	0	0	0	0	0	0	0	0	0	0	0	0	0	0	0	0	0	1	0	14	0	0	0	0	0	0	0	0	0	0	0	0	0	0	0	0	0	0	0	0	0	0	0	0	0	268	0	0
Otu001172	0	0	0	8	0	0	0	0	35	0	0	0	0	0	0	3	0	0	0	0	0	0	0	0	0	0	0	0	0	0	0	0	0	0	47	91	0	0	0	0	2	0	0	0	0	0	0	0	0
Otu001175	7	0	0	0	0	15	0	0	0	0	1	0	0	0	0	0	7	0	0	0	0	0	0	114	0	0	0	0	0	70	0	0	0	0	0	0	0	0	0	0	0	0	0	0	0	0	0	0	0
Otu001177	0	0	0	0	0	0	0	0	0	0	0	0	0	0	0	0	0	0	0	0	0	0	0	0	0	0	0	0	0	0	0	0	0	0	0	0	0	0	0	0	0	0	0	0	0	0	0	0	279
Otu001178	0	0	0	0	0	0	1	0	0	0	0	0	0	0	0	0	0	0	0	0	0	0	0	0	33	0	0	1	0	0	0	0	0	0	0	0	0	0	0	0	0	0	0	0	0	0	0	0	0
Otu001179	10	0	2	0	0	0	0	12	0	17	1	9	0	0	5	2	5	7	0	0	5	0	0	0	0	0	8	10	2	9	0	4	0	0	2	11	0	0	0	2	43	4	1	8	0	2	0	27	0
Otu001181	0	0	0	0	0	0	0	0	0	0	0	0	0	0	0	0	0	0	0	0	0	0	0	0	0	0	0	0	0	0	0	0	0	0	0	0	0	0	0	0	0	0	0	0	0	0	278	0	0
Otu001182	0	0	1	0	0	0	0	51	18	0	0	0	7	0	0	0	0	0	1	4	0	0	4	0	35	0	0	0	5	1	0	0	0	0	8	0	0	0	3	0	0	0	0	0	0	0	0	13	12
Otu001183	0	0	1	0	0	0	0	0	0	0	0	0	0	0	0	0	0	0	0	0	0	0	0	0	0	0	0	0	0	0	0	0	0	0	0	0	0	0	0	0	0	0	0	0	0	0	0	0	0
Otu001185	0	0	0	0	0	0	0	0	0	0	0	0	0	0	0	0	0	0	0	0	0	0	0	0	0	0	60	0	0	0	0	0	0	0	0	0	0	0	0	0	0	0	0	0	0	0	0	0	0
Otu001186	4	0	0	0	0	26	0	0	0	0	2	0	0	0	2	1	8	18	0	0	0	0	18	41	0	0	13	0	0	0	0	0	0	0	0	0	0	0	0	0	0	0	18	4	0	0	27	0	0
Otu001187	0	0	0	0	0	0	0	0	0	0	0	0	0	0	0	0	0	0	0	0	0	0	0	0	0	0	0	0	275	0	0	0	0	0	0	0	0	0	0	0	0	0	0	0	0	0	0	0	0
Otu001189	0	0	0	0	0	0	0	13	1	0	1	0	9	0	0	0	0	0	0	0	0	0	0	0	6	0	0	0	0	0	0	0	0	0	0	0	0	0	0	0	0	0	0	0	0	0	0	0	0
Otu001190	0	0	0	0	115	36	0	0	0	0	0	0	0	0	17	5	0	0	0	0	15	0	0	0	0	0	0	0	0	0	1	0	0	0	0	0	0	0	0	0	54	4	1	0	0	0	6	0	0
Otu001191	0	0	0	0	0	0	0	18	0	0	0	0	0	0	5	0	0	0	7	5	1	3	0	0	5	17	0	0	0	0	0	0	41	3	0	0	0	0	0	0	0	0	0	0	0	0	0	1	0
Otu001192	3	0	0	0	0	0	0	0	0	0	0	0	0	0	0	3	0	0	2	6	1	0	0	0	0	0	0	0	0	0	0	34	0	0	0	0	0	0	0	0	17	0	0	0	3	17	0	0	0
Otu001193	1	0	0	0	0	0	0	0	0	0	12	0	0	0	0	0	0	0	6	17	0	112	0	0	0	0	0	0	0	0	0	0	0	0	0	0	0	0	0	0	0	0	0	0	17	0	0	0	0
Otu001194	1	0	0	0	0	0	0	0	0	0	2	0	0	0	0	0	3	0	0	0	0	0	0	0	0	0	0	0	0	0	0	0	0	0	0	0	20	0	0	0	0	0	0	0	0	0	0	0	0
Otu001195	0	0	0	0	0	4	0	0	1	0	42	5	0	0	0	0	0	0	10	2	0	4	0	0	0	0	0	0	7	19	0	2	0	0	6	0	11	0	10	0	0	0	0	0	0	0	0	0	0
Otu001196	0	0	0	0	50	0	0	0	0	0	0	0	0	0	0	0	0	0	0	0	0	0	0	0	0	0	0	0	0	0	172	0	0	0	0	0	0	0	0	0	0	0	0	0	0	0	0	0	0
Otu001197	0	0	0	0	0	0	0	0	0	0	0	0	0	0	0	0	0	0	0	3	0	0	2	0	0	0	0	0	0	0	0	57	0	0	0	0	0	0	0	0	0	0	0	0	0	43	0	0	47
Otu001198	0	0	0	0	0	0	0	0	24	0	0	0	0	0	0	0	0	0	0	0	0	0	0	0	0	0	0	0	0	0	0	0	0	0	0	0	0	0	0	0	0	0	0	0	0	0	0	0	0
Otu001199	0	0	0	0	19	0	0	0	0	0	0	0	0	0	0	0	0	0	0	0	0	0	0	15	0	0	0	0	0	0	0	0	0	0	0	0	0	0	0	0	0	0	0	0	0	0	0	0	0
Otu001200	6	3	2	3	0	0	0	6	0	34	18	17	7	23	0	12	0	0	2	2	0	8	0	1	0	0	11	15	6	0	0	0	0	10	0	0	0	3	4	0	0	0	0	0	0	0	0	1	0
Otu001202	3	0	0	0	0	0	0	2	2	10	3	3	0	0	0	0	20	4	0	0	0	0	0	0	0	0	0	4	0	0	0	0	0	0	10	20	0	78	0	0	0	0	8	7	0	0	0	0	0
Otu001203	0	0	0	2	0	0	0	22	0	0	1	0	3	7	0	0	0	0	0	0	0	0	0	0	0	0	0	0	1	0	0	1	0	41	0	0	0	0	0	0	0	0	0	1	0	0	0	0	0
Otu001204	0	0	0	0	0	0	0	0	0	0	0	0	0	0	0	0	0	0	135	91	0	0	0	0	0	0	0	0	0	0	0	0	0	0	0	0	0	0	0	0	0	0	0	0	37	4	0	0	0
Otu001205	6	0	1	0	0	1	3	2	0	0	0	0	6	0	3	13	0	0	0	0	0	0	1	4	2	0	0	1	0	0	2	4	0	24	0	0	0	0	14	0	1	7	4	0	0	0	0	0	0
Otu001207	0	0	0	0	97	0	0	0	0	0	0	0	0	0	0	0	0	0	0	0	0	0	0	0	0	0	0	0	0	0	0	0	0	0	0	0	0	0	0	0	0	0	0	0	0	0	0	0	0
Otu001208	0	0	0	0	0	14	0	0	8	0	0	0	0	0	8	9	0	0	0	0	0	0	0	0	0	0	0	0	0	0	0	0	0	0	3	56	2	0	3	0	0	0	0	0	0	0	0	0	0
Otu001209	0	0	0	0	1	0	0	0	0	0	0	0	0	0	0	0	0	0	0	0	0	0	0	0	0	0	0	0	0	0	12	22	0	0	0	0	0	0	0	0	0	13	0	0	0	0	13	4	0
Otu001211	0	0	0	0	0	0	8	0	0	6	0	0	0	0	0	0	0	0	0	5	0	0	0	0	0	0	0	0	0	0	0	0	0	0	0	0	0	0	0	0	0	0	0	0	0	0	0	0	0
Otu001212	0	0	0	0	0	0	0	0	0	0	0	0	0	0	0	0	0	0	0	0	0	0	0	0	0	0	0	0	0	0	0	0	0	0	0	0	0	0	0	0	0	0	0	0	0	0	0	0	0
Otu001213	0	0	0	0	23	0	0	0	0	0	0	0	0	0	0	0	31	0	0	0	0	0	0	0	0	0	0	0	0	0	0	0	0	0	0	0	0	0	0	0	0	0	0	0	0	0	0	0	0
Otu001214	0	0	0	0	0	0	0	0	0	0	5	1	0	0	0	2	0	0	0	3	0	0	3	0	0	1	2	0	0	0	0	0	0	0	0	0	2	0	21	0	0	0	7	0	1	0	36	1	0
Otu001215	0	0	0	0	0	0	0	0	0	7	0	0	0	0	0	12	0	2	1	0	1	1	0	0	0	0	0	0	0	0	1	3	0	0	1	0	0	0	0	0	2	0	9	0	0	13	25	22	0
Otu001216	0	0	1	0	0	0	8	3	0	0	0	0	0	0	3	1	0	0	12	29	9	0	0	0	12	22	0	0	0	0	0	3	0	1	0	0	0	0	0	0	0	1	0	0	5	1	5	2	0
Otu001217	0	0	0	0	0	0	0	0	0	0	0	2	0	0	0	0	0	0	0	0	0	0	0	0	0	0	0	0	4	3	0	0	0	0	0	0	0	0	0	0	0	0	0	0	0	0	0	0	0
Otu001219	8	0	9	8	0	0	0	0	0	0	0	0	1	4	0	0	5	0	0	0	0	0	0	0	0	0	0	0	0	6	0	0	0	0	3	0	0	0	6	0	0	0	0	0	0	0	0	0	0
Otu001220	156	15	0	0	0	0	0	0	0	0	1	0	0	0	0	0	0	0	0	0	0	0	0	0	0	0	0	0	0	0	0	0	0	0	0	0	0	0	0	0	6	0	0	0	0	0	0	0	0
Otu001221	3	0	5	4	0	0	0	0	0	0	0	0	1	1	1	0	0	0	0	0	0	0	4	0	0	0	0	0	10	7	2	1	0	0	0	16	0	2	9	0	7	3	0	1	0	5	0	3	0
Otu001222	0	0	7	0	0	0	0	2	7	2	0	0	5	22	0	0	2	5	0	0	4	32	0	0	2	1	4	0	0	0	4	0	0	9	0	5	0	0	2	10	3	0	1	6	0	0	32	4	8
Otu001223	0	0	0	0	0	0	0	0	3	0	0	0	0	76	0	0	0	0	6	2	55	0	0	0	67	0	0	0	0	0	0	0	26	0	0	0	0	0	0	0	0	0	0	0	0	0	0	0	0
Otu001224	0	0	0	0	0	13	0	0	2	0	0	1	0	0	0	7	0	0	1	0	0	0	15	0	0	0	0	0	0	0	6	19	0	0	0	0	0	0	0	0	0	2	0	0	0	4	0	5	0
Otu001225	0	0	0	0	0	0	0	0	0	0	0	0	0	0	0	0	1	1	0	0	0	0	0	0	0	0	0	0	0	0	0	0	0	0	0	0	0	0	0	0	0	0	0	8	0	0	0	0	0
Otu001226	1	0	0	0	0	0	20	0	0	0	0	0	1	0	0	0	0	0	6	0	0	0	0	0	0	0	0	0	0	0	0	0	2	13	0	0	4	0	1	0	0	0	0	0	0	0	48	0	0
Otu001227	0	0	0	2	0	0	0	0	3	0	0	0	0	0	0	0	0	0	0	0	0	0	0	0	0	0	0	0	0	0	0	0	0	0	3	0	10	12	0	0	0	0	0	0	0	0	0	0	0
Otu001228	0	0	0	1	0	1	0	0	0	0	1	2	3	0	19	8	8	0	15	11	0	16	0	0	0	0	0	0	16	3	20	4	0	0	0	0	9	0	0	0	7	6	6	0	0	0	26	0	0
Otu001229	0	0	121	0	0	0	0	0	0	0	0	0	0	0	0	0	0	0	0	0	0	0	0	0	0	0	0	6	0	0	0	0	0	0	0	0	0	0	0	0	0	0	0	0	0	0	0	0	0
Otu001230	0	0	0	0	0	0	70	0	0	0	0	0	0	0	0	0	0	0	131	21	0	0	0	0	0	0	0	0	0	0	0	0	0	0	0	0	0	0	0	0	1	2	0	0	26	3	0	0	0
Otu001231	2	0	0	0	0	0	0	0	0	0	0	0	0	0	0	0	0	13	0	0	0	0	2	0	0	0	0	0	0	0	0	0	0	0	0	0	0	0	0	0	0	0	0	0	0	0	0	0	0
Otu001232	0	0	0	0	3	0	0	0	0	0	0	3	0	0	0	0	0	0	0	4	0	4	0	0	0	0	0	4	0	0	2	3	0	0	0	0	0	0	0	0	0	0	0	0	0	0	6	0	0
Otu001233	2	28	0	0	0	0	1	0	0	0	0	0	6	0	0	0	200	0	0	0	0	0	0	0	0	0	0	0	1	0	0	0	0	0	0	0	0	2	0	0	0	0	0	0	0	0	0	0	0
Otu001234	1	0	0	0	0	5	0	0	0	0	0	0	0	0	0	0	8	10	0	0	0	0	12	1	0	0	0	0	0	0	0	7	0	0	0	0	0	0	0	0	2	4	0	0	0	0	0	0	135
Otu001235	0	0	0	0	0	0	0	0	1	0	0	0	0	0	0	0	0	0	0	0	0	0	0	0	0	0	0	0	0	0	0	0	0	0	0	0	0	0	0	0	0	0	0	0	0	0	0	0	0
Otu001236	0	0	0	0	0	0	0	0	0	0	0	0	0	40	0	0	0	0	0	0	80	0	0	0	0	0	0	0	0	0	0	0	0	0	20	0	0	0	0	0	0	0	0	0	0	0	0	0	0
Otu001237	0	0	12	0	0	0	0	0	0	0	1	0	0	0	0	0	0	0	0	0	0	0	0	0	0	0	0	1	0	0	0	0	0	0	0	0	0	0	0	0	0	0	0	12	0	0	0	0	0
Otu001238	0	0	0	0	1	0	0	0	2	2	2	1	0	0	0	6	0	6	0	0	5	0	0	14	0	0	0	0	0	0	0	4	0	1	5	0	0	5	10	0	0	0	4	3	0	12	43	1	0
Otu001239	0	0	0	3	0	0	0	0	0	0	0	0	0	92	0	0	0	0	0	0	0	0	5	0	0	0	0	0	0	0	0	0	0	0	0	0	0	0	0	0	0	0	0	0	0	0	0	0	0
Otu001240	0	0	0	0	0	0	0	0	0	0	0	0	0	0	0	0	0	0	36	39	0	0	0	0	0	9	0	0	0	0	0	0	0	0	0	0	0	0	0	0	0	0	0	0	0	0	0	0	0
Otu001241	1	0	0	0	0	0	0	0	0	0	0	0	0	0	10	10	1	0	0	0	1	3	0	0	0	0	0	5	0	0	0	0	0	0	0	0	0	0	0	0	7	0	0	1	0	0	0	5	0
Otu001242	0	0	0	0	0	0	0	0	0	0	0	0	0	0	0	0	5	0	0	0	0	0	0	0	0	0	0	0	0	0	0	0	0	0	0	0	0	0	0	0	0	0	0	11	0	0	0	0	0
Otu001243	0	0	2	0	0	0	0	0	0	0	0	74	0	3	0	1	0	0	7	7	0	0	1	0	0	0	19	0	7	0	0	0	17	0	5	0	0	15	0	4	1	0	3	0	0	16	0	0	0
Otu001244	0	0	1	3	0	0	0	0	0	0	0	0	0	0	0	0	0	1	0	0	0	0	2	27	0	0	0	0	4	0	0	0	0	0	0	0	0	0	0	14	0	0	0	0	0	0	0	0	7
Otu001245	0	0	0	0	0	0	0	1	0	2	0	0	1	4	1	12	0	0	0	0	0	1	2	0	0	3	0	0	0	0	0	0	0	0	0	0	1	0	30	0	0	0	1	0	0	0	16	0	0
Otu001246	0	0	0	0	0	0	0	0	0	0	0	0	0	0	0	0	58	11	0	0	0	0	0	0	0	0	0	0	0	0	0	0	0	0	0	80	0	0	0	0	0	0	0	93	0	0	0	0	0
Otu001247	0	0	3	4	0	0	0	0	11	0	13	0	4	0	0	0	0	0	0	0	0	0	0	0	0	0	0	0	11	21	0	0	0	0	74	22	0	0	22	0	0	0	0	0	0	0	0	0	0
Otu001248	0	0	0	0	0	0	0	0	0	0	166	0	0	0	0	0	0	0	0	0	0	0	0	0	0	0	0	4	0	0	0	0	0	0	0	0	5	0	0	0	0	0	0	0	0	0	0	0	0
Otu001249	0	0	0	0	0	8	0	0	0	0	0	0	0	1	34	126	0	0	0	0	0	0	0	0	0	0	0	0	0	0	0	21	0	0	0	0	0	0	0	0	2	54	0	0	0	0	0	0	0
Otu001252	0	0	0	0	0	0	0	0	0	0	0	0	0	0	0	0	0	0	12	0	0	0	0	0	0	0	0	0	0	0	0	0	6	0	0	0	0	0	0	0	0	0	0	0	0	0	0	0	0
Otu001253	0	0	1	0	0	0	0	4	3	0	0	0	8	0	0	0	0	0	0	0	0	114	0	0	0	2	0	0	0	0	0	0	1	4	0	0	0	0	24	0	0	0	0	0	0	0	15	0	0
Otu001254	0	0	0	0	0	0	0	0	0	0	0	0	0	0	28	0	0	0	0	0	0	0	0	0	0	0	0	0	0	0	71	144	0	0	0	0	0	0	0	0	0	0	0	0	0	0	0	0	0
Otu001255	0	0	0	0	0	0	0	0	0	0	0	0	0	0	0	0	0	0	0	0	0	0	0	0	0	0	0	0	0	0	0	0	98	0	0	0	0	0	0	0	0	0	0	0	0	0	0	0	0
Otu001256	1	0	0	0	0	0	0	0	0	0	0	0	0	0	0	0	0	0	0	0	0	0	0	0	0	0	0	0	0	0	0	196	0	0	0	0	0	0	0	0	0	0	0	0	0	0	0	0	0
Otu001257	0	0	0	0	0	0	0	0	0	0	0	4	0	0	0	0	1	0	0	0	0	0	0	0	0	0	0	0	0	0	0	0	0	0	0	0	0	0	0	0	0	0	0	0	0	0	0	0	0
Otu001258	0	0	0	0	0	0	0	0	0	0	0	0	0	0	0	0	0	0	0	0	0	0	0	0	0	0	0	0	0	0	0	0	0	0	0	0	0	0	0	0	0	0	0	0	0	0	0	1	0
Otu001262	0	0	7	0	14	0	0	0	0	0	0	0	0	0	0	0	3	0	0	0	4	0	0	0	0	0	0	0	0	0	0	0	0	0	0	0	0	0	0	0	2	0	4	0	0	0	0	0	0
Otu001263	0	0	16	0	0	0	0	0	0	0	0	0	0	0	8	0	27	31	8	19	18	9	0	0	0	0	0	0	6	0	0	0	7	0	0	0	0	0	0	0	10	9	21	8	3	9	34	2	0
Otu001264	2	0	0	0	0	0	0	0	0	0	0	1	2	0	0	0	0	0	0	0	0	0	0	0	0	0	0	0	0	0	0	0	0	0	0	0	0	0	0	0	0	0	0	0	0	0	0	0	0
Otu001265	0	0	0	0	0	0	0	0	0	0	0	0	0	0	0	0	0	0	0	0	0	0	0	0	45	114	0	0	0	0	0	0	0	0	0	0	0	0	0	0	0	0	0	0	0	0	0	0	0
Otu001266	2	0	0	0	0	50	0	0	0	0	0	0	4	0	0	0	0	6	0	0	0	0	18	0	0	0	12	0	0	0	9	0	0	0	0	0	0	0	0	0	0	0	0	0	0	0	0	0	143
Otu001267	0	0	33	1	0	0	0	0	0	71	0	0	0	0	111	0	0	0	0	0	0	0	0	0	0	0	0	0	0	0	0	0	0	0	0	0	0	0	0	0	2	1	0	0	0	0	0	0	0
Otu001268	0	0	0	0	0	1	0	0	0	0	0	0	0	0	0	0	0	0	0	0	0	0	0	0	0	0	0	0	0	0	0	211	0	0	0	0	0	0	0	0	0	0	0	0	0	0	2	0	0
Otu001269	0	0	0	0	0	3	2	0	0	0	0	0	0	0	2	0	1	0	0	0	0	0	0	0	0	0	0	0	0	0	6	0	6	0	3	0	0	0	0	0	0	0	17	0	0	0	0	0	0
Otu001271	0	0	0	0	0	0	0	0	0	0	0	0	0	0	0	0	0	178	0	0	0	0	0	0	0	0	0	0	0	0	0	0	0	0	0	0	0	0	0	0	0	0	0	0	0	0	0	0	0
Otu001272	2	0	0	0	0	0	0	104	0	0	0	0	0	0	0	0	0	0	0	0	0	0	0	0	0	0	0	0	0	0	0	0	0	0	0	0	0	0	0	0	0	0	0	0	0	0	0	0	0
Otu001273	11	0	0	0	0	0	0	0	0	0	0	0	0	0	0	0	0	227	0	0	0	0	0	0	0	0	0	0	0	0	0	0	0	0	0	0	3	0	0	0	0	0	0	0	0	0	0	0	0
Otu001274	0	0	0	0	0	0	18	0	0	0	9	0	0	0	0	0	0	0	0	0	33	0	0	0	0	0	0	0	0	0	0	0	4	0	0	0	0	0	0	0	0	0	0	0	0	0	0	0	0
Otu001275	0	0	0	0	0	0	0	0	0	0	0	0	0	0	0	0	0	0	0	0	9	0	0	0	0	0	0	0	0	0	0	0	0	0	0	0	0	0	0	0	0	0	0	0	0	0	220	11	0
Otu001277	0	0	0	0	0	0	0	20	0	0	0	1	18	9	0	0	0	0	0	0	0	0	0	0	0	0	0	0	0	0	0	0	0	0	0	0	0	0	155	0	0	0	8	0	0	0	0	0	0
Otu001278	0	0	0	0	0	1	0	0	0	0	0	0	0	0	25	12	0	0	0	0	0	0	0	0	0	0	0	0	0	0	11	12	0	0	0	0	0	0	0	0	47	61	0	0	0	0	0	0	0
Otu001279	0	0	0	0	0	0	0	0	0	0	0	0	0	0	0	0	14	0	0	0	0	0	0	0	0	0	0	1	1	0	0	0	0	0	0	0	0	0	0	0	0	0	0	2	0	0	203	0	0
Otu001280	2	0	0	1	0	3	0	0	0	0	0	0	0	0	2	7	3	0	5	8	0	0	0	0	14	5	0	0	7	0	0	1	0	2	0	2	0	0	0	0	6	0	0	1	24	1	11	0	0
Otu001283	0	0	0	0	0	0	0	0	0	0	0	0	0	0	0	0	0	0	0	0	0	0	0	0	0	0	0	0	0	0	214	14	0	0	0	0	0	0	0	0	0	0	0	0	0	0	0	0	0
Otu001284	0	0	0	0	0	0	0	0	0	0	0	0	0	0	1	39	0	0	0	0	0	0	0	0	0	0	0	0	0	0	6	139	0	0	0	0	0	0	0	0	17	0	0	0	0	18	0	0	0
Otu001285	0	0	0	0	0	0	0	0	0	0	0	0	0	2	0	0	3	1	0	0	0	0	0	0	0	0	0	0	0	0	0	0	0	0	0	0	0	0	0	0	0	1	0	0	0	0	0	0	0
Otu001288	0	0	1	0	0	0	1	4	1	0	5	0	16	25	0	0	2	1	0	0	1	0	5	0	0	1	0	0	0	0	0	2	0	0	2	3	1	0	3	1	0	0	19	0	0	0	0	0	1
Otu001289	0	0	0	0	0	0	0	0	0	0	0	0	0	0	17	21	0	0	0	0	0	0	0	0	0	0	0	0	0	0	0	0	0	0	46	0	0	0	0	0	0	0	0	0	0	0	0	0	0
Otu001290	3	0	0	0	9	0	0	0	0	0	0	0	40	0	0	0	3	0	0	0	0	0	0	0	0	0	0	0	0	0	0	0	0	0	0	0	0	0	0	0	0	0	0	0	0	0	0	0	0
Otu001292	22	13	0	1	0	0	12	5	5	0	11	4	20	0	0	0	0	0	0	0	0	0	0	0	0	0	0	3	7	1	0	0	6	13	4	0	12	6	8	0	0	0	0	1	0	0	0	0	0
Otu001294	0	0	0	0	0	0	7	11	0	0	0	0	0	0	0	0	0	0	24	0	0	0	1	0	61	0	6	0	0	1	0	0	35	12	3	0	0	0	26	0	0	0	0	0	0	8	0	0	0
Otu001296	0	0	0	1	9	59	0	19	0	0	0	0	4	0	0	3	0	4	0	0	0	0	0	22	0	0	0	0	0	0	0	10	0	0	0	12	0	0	7	0	1	1	5	2	0	0	7	2	32
Otu001297	0	0	0	0	0	0	0	0	3	3	0	0	0	0	0	0	0	0	0	0	0	0	0	0	0	0	0	0	0	0	0	0	42	17	0	136	0	0	0	0	0	0	0	0	0	0	0	0	0
Otu001298	0	0	0	0	0	0	0	0	0	0	0	0	0	0	0	0	0	0	0	0	0	0	0	0	0	0	0	0	0	0	0	0	0	0	0	0	0	0	0	0	0	2	0	0	0	0	0	0	0
Otu001299	0	0	0	0	0	8	0	0	0	0	0	0	0	0	0	0	0	0	12	0	0	0	0	0	0	0	0	0	0	0	0	0	0	0	0	0	0	0	0	0	0	0	0	0	0	210	0	0	0
Otu001300	0	0	0	0	0	0	0	0	0	0	0	0	0	0	0	0	0	0	0	0	0	0	0	0	0	0	0	0	0	0	0	0	0	0	0	0	0	0	0	0	0	0	0	0	0	0	0	0	230
Otu001301	0	0	0	0	0	0	0	0	0	18	0	0	0	0	0	0	0	0	0	0	0	0	0	0	0	0	0	0	0	0	0	67	0	0	0	0	0	0	0	0	0	0	0	0	0	0	0	0	0
Otu001303	0	0	0	0	0	0	0	0	0	0	0	0	0	0	0	0	2	0	0	0	0	0	0	0	0	0	0	0	0	0	0	0	0	0	0	0	0	0	0	0	0	0	0	0	0	0	0	0	0
Otu001304	2	0	16	0	0	0	0	0	0	0	0	0	0	0	0	0	0	0	0	0	0	0	0	0	0	0	0	0	0	2	0	0	0	0	0	0	0	0	0	0	0	0	0	0	0	0	0	0	0
Otu001305	0	0	0	0	0	0	0	0	0	0	0	0	0	0	0	15	0	0	0	0	0	0	0	0	0	0	0	0	0	0	0	0	0	0	0	0	0	0	0	0	0	0	0	0	0	0	0	0	107
Otu001306	0	0	0	0	0	0	0	1	0	0	0	0	0	0	0	3	0	0	1	15	3	8	0	0	0	0	0	0	0	0	15	22	0	80	0	0	0	0	2	0	0	0	0	0	4	20	12	0	0
Otu001307	0	0	0	0	0	0	0	0	0	0	0	0	1	195	0	0	0	0	0	0	0	0	0	0	0	0	0	0	0	0	0	0	0	0	0	0	0	0	0	27	0	0	0	0	0	0	0	0	0
Otu001308	0	0	0	22	0	1	0	0	0	0	0	0	0	0	0	0	0	0	0	0	0	0	0	0	0	0	0	1	0	0	0	0	0	0	0	0	0	0	0	0	0	0	0	12	0	0	0	0	0
Otu001309	0	0	0	0	0	0	0	0	0	0	0	1	0	0	0	0	0	0	0	0	0	0	0	0	0	0	0	0	0	0	0	0	0	0	0	0	41	0	0	0	0	0	0	0	0	0	0	1	0
Otu001310	30	0	0	0	0	0	0	0	0	0	0	0	0	0	0	0	0	0	0	0	0	0	0	0	0	0	0	0	0	0	0	0	0	0	0	0	0	0	0	0	0	0	0	0	0	0	0	0	0
Otu001311	0	0	0	0	0	0	0	0	0	0	0	0	0	0	0	0	0	0	0	0	0	0	0	0	0	0	0	0	0	0	0	218	0	0	0	0	0	0	0	0	0	0	0	0	0	0	0	0	0
Otu001312	0	0	0	0	0	0	0	0	0	0	0	0	0	0	0	0	0	0	0	0	0	0	0	0	0	0	0	0	0	0	0	0	223	0	0	0	0	0	0	0	0	0	0	0	0	0	0	0	0
Otu001313	0	0	8	1	0	0	0	0	0	0	62	3	1	46	0	0	0	0	0	0	0	0	0	0	0	0	0	0	4	5	0	0	0	0	1	0	27	2	1	9	0	0	0	0	0	0	0	0	0
Otu001315	0	15	0	0	0	0	0	0	0	0	8	2	0	0	0	0	0	0	0	0	0	0	0	0	0	0	18	10	0	0	0	0	0	0	7	0	0	0	0	0	0	0	0	0	0	0	0	0	0
Otu001316	0	0	0	0	0	0	0	0	0	0	0	0	0	0	0	0	0	0	0	0	0	0	0	0	0	0	0	0	0	0	0	0	0	0	0	0	0	0	0	0	0	0	0	0	0	0	0	0	0
Otu001318	2	1	3	4	0	0	0	0	7	0	0	1	6	0	0	0	0	7	0	0	0	1	2	0	0	0	0	0	0	0	0	26	0	0	0	102	0	0	11	0	0	0	0	0	0	0	25	0	0
Otu001319	0	0	0	0	0	0	0	0	0	0	4	0	0	0	0	0	0	0	0	0	0	0	0	0	0	0	0	18	0	0	0	0	0	0	0	0	0	0	0	0	0	0	0	0	0	0	58	5	0
Otu001320	0	0	1	1	0	0	0	0	0	0	0	0	0	0	0	0	0	0	0	0	0	0	0	0	0	0	0	0	8	4	0	0	0	0	0	0	0	0	0	0	0	0	0	0	0	0	0	0	0
Otu001321	0	0	0	0	0	15	0	0	0	0	0	0	0	0	0	0	0	0	0	0	0	0	0	191	0	0	0	4	0	0	0	0	0	0	0	0	0	0	0	0	0	0	0	0	0	0	0	0	0
Otu001322	0	0	16	6	0	0	0	0	0	0	0	0	0	0	32	0	0	0	0	0	0	0	0	0	0	0	0	0	10	46	0	0	0	0	0	0	0	0	0	0	0	0	0	0	0	0	0	0	0
Otu001323	3	0	0	0	0	0	0	0	0	0	0	0	0	0	22	0	0	3	0	0	0	0	0	0	0	28	2	0	3	0	0	0	0	0	0	0	1	0	0	0	0	0	0	0	0	0	0	0	0
Otu001324	0	0	0	0	0	0	0	0	0	0	0	0	0	0	0	0	0	0	0	0	0	4	0	0	0	29	0	0	0	0	0	0	0	0	0	0	0	0	0	0	0	0	0	0	0	0	105	57	0
Otu001326	0	0	1	0	1	0	0	1	1	0	0	1	10	2	3	1	0	0	17	2	0	1	0	0	0	0	1	0	0	0	13	0	0	0	0	1	8	0	1	0	1	0	0	1	0	0	1	0	3
Otu001329	0	0	0	0	0	5	0	0	0	0	0	0	0	0	2	0	0	0	0	0	0	0	0	0	0	0	0	0	0	0	0	0	0	0	0	0	0	2	0	0	7	0	0	0	0	0	0	0	0
Otu001330	0	0	0	0	0	0	0	0	0	0	0	0	0	0	1	11	0	0	0	0	0	0	0	0	0	0	0	0	0	0	0	0	0	0	2	0	0	0	0	0	6	0	0	0	60	0	0	0	0
Otu001331	0	0	0	0	1	0	0	0	0	0	0	0	0	0	0	0	0	0	0	0	0	0	0	3	0	0	0	0	0	0	0	0	0	0	0	0	0	0	0	0	0	0	0	0	0	0	0	0	0
Otu001332	1	0	0	0	0	0	0	0	0	0	0	0	9	25	2	6	0	0	0	0	0	0	0	0	0	0	0	0	0	0	78	2	0	0	0	0	0	0	32	0	3	0	0	0	11	17	0	0	0
Otu001333	0	0	0	0	0	0	0	0	0	0	0	0	0	0	0	0	0	0	0	0	0	0	0	0	0	0	0	0	0	0	216	0	0	0	0	0	0	0	0	0	0	0	0	0	0	0	0	0	0
Otu001334	1	0	0	0	1	1	0	0	0	0	1	0	0	0	0	0	14	29	0	0	0	0	0	0	0	0	0	1	0	0	0	0	0	0	0	0	0	0	0	0	0	0	24	0	0	0	0	0	0
Otu001335	0	0	0	0	0	0	40	138	0	0	0	0	0	0	0	0	0	0	0	0	0	0	0	0	0	0	0	0	1	0	0	0	0	0	0	0	0	0	0	0	0	0	0	0	0	0	0	0	0
Otu001337	211	0	0	0	0	0	0	0	0	0	0	0	0	0	0	0	0	0	0	0	0	0	0	0	0	0	4	0	0	0	0	0	0	0	0	0	0	0	0	0	0	0	0	0	0	0	0	0	0
Otu001340	4	0	0	0	0	0	0	3	0	0	0	0	0	0	4	5	0	0	0	0	7	0	0	0	0	0	0	0	0	0	0	0	0	0	0	0	0	0	0	43	0	0	0	0	0	0	0	2	0
Otu001341	2	0	0	0	9	0	28	0	0	0	7	0	0	19	0	0	0	0	0	20	0	43	0	0	0	0	0	0	0	0	0	0	0	0	0	0	0	0	0	0	0	0	0	0	46	0	0	0	0
Otu001343	0	0	0	0	0	0	0	0	0	0	0	0	0	7	0	0	0	0	0	0	0	0	0	0	5	0	0	0	0	0	0	0	0	0	0	0	0	0	73	0	0	0	0	0	0	0	0	0	0
Otu001345	0	0	0	0	6	41	0	0	0	0	0	0	0	0	0	0	0	0	0	0	0	0	0	0	0	0	0	0	12	0	32	11	0	0	0	0	0	0	0	0	0	0	0	0	0	0	0	0	0
Otu001346	1	0	0	0	0	0	0	0	0	4	1	2	0	0	2	3	1	0	2	7	0	19	4	0	0	3	0	0	0	0	10	9	1	0	2	0	0	0	0	0	0	1	1	0	2	6	0	1	0
Otu001347	0	0	0	0	0	1	0	0	0	0	0	0	0	0	33	53	0	0	0	0	0	0	0	0	0	0	0	0	0	0	6	49	0	0	0	0	0	0	0	0	0	72	0	0	0	0	0	0	0
Otu001348	0	0	0	0	0	0	0	0	0	0	0	0	0	0	0	0	0	0	0	0	0	0	0	0	0	0	0	0	0	0	0	4	0	0	0	0	0	0	0	0	0	0	0	0	0	0	0	0	0
Otu001349	4	0	0	0	0	0	0	7	0	0	0	0	0	0	0	0	0	0	0	0	0	0	0	0	0	0	0	0	0	0	0	0	0	0	0	0	4	0	0	0	0	0	0	0	0	0	0	0	0
Otu001350	0	0	0	0	0	0	0	0	0	0	0	0	0	0	0	17	0	0	0	0	0	0	0	0	0	0	0	0	0	0	0	0	0	0	0	0	0	0	0	0	2	3	0	0	0	0	0	0	0
Otu001351	0	0	0	0	0	0	0	0	0	0	0	0	0	0	0	0	0	0	0	0	0	0	0	0	0	0	0	0	0	0	0	5	0	0	0	0	0	0	0	0	0	1	0	0	0	0	0	0	0
Otu001352	0	0	0	0	1	7	0	0	0	0	0	0	0	0	59	20	0	0	0	0	0	0	0	11	0	0	0	0	0	0	26	0	0	0	0	0	0	0	0	0	0	29	0	0	0	0	0	0	0
Otu001353	0	0	0	0	13	0	0	0	0	0	0	0	0	0	7	0	2	4	0	0	0	0	1	0	0	0	0	0	0	0	12	0	0	0	0	0	0	0	0	0	0	0	9	22	0	0	0	1	40
Otu001355	0	0	0	0	0	0	0	0	0	0	0	0	0	0	0	0	0	0	0	0	0	0	0	0	0	0	0	0	0	0	0	0	0	0	0	0	0	0	0	0	0	0	0	0	0	0	0	0	0
Otu001357	0	0	0	0	0	0	0	0	0	0	0	0	0	0	0	0	0	0	0	0	0	0	0	0	0	0	0	0	0	0	0	0	0	2	0	0	0	0	0	0	0	0	0	0	0	0	0	0	0
Otu001359	1	0	0	0	0	1	0	0	0	0	0	0	12	0	0	0	0	0	0	0	8	0	0	0	0	0	2	0	0	0	0	0	0	0	0	0	13	0	0	0	0	0	0	0	0	0	0	0	0
Otu001360	0	0	0	0	43	5	0	0	0	0	0	0	0	0	0	0	2	0	0	0	0	0	0	0	0	0	0	0	0	0	0	0	0	0	5	0	0	0	0	0	0	0	12	0	0	0	0	0	64
Otu001363	0	0	0	0	0	0	0	0	4	0	0	0	0	0	0	0	0	0	0	5	0	0	0	0	0	0	0	0	0	0	0	0	0	0	0	0	0	0	1	0	0	0	0	0	0	0	0	0	0
Otu001365	0	0	26	0	0	0	48	60	0	0	0	0	0	0	0	0	0	0	0	0	0	0	0	0	0	0	0	0	0	0	0	0	55	0	0	0	0	0	10	0	0	0	0	0	0	0	0	0	0
Otu001366	0	0	0	0	0	0	0	0	0	0	0	0	0	0	0	0	0	0	0	0	0	0	0	0	15	0	0	0	0	0	0	191	0	0	0	0	0	0	0	0	0	0	0	0	0	0	0	0	0
Otu001367	0	0	0	0	0	0	0	0	0	0	0	0	0	0	0	0	11	0	0	0	0	0	0	0	0	0	0	0	0	0	0	0	148	0	0	43	0	0	0	0	0	0	0	0	0	0	0	0	0
Otu001368	0	0	0	0	0	3	0	0	0	0	0	0	2	0	4	0	0	0	0	25	0	14	0	0	22	0	0	0	0	0	68	3	0	0	0	0	0	0	0	0	0	0	0	0	23	0	0	0	0
Otu001369	0	0	0	0	0	0	0	0	3	0	0	0	0	0	0	4	0	0	0	0	0	0	1	0	0	0	0	0	0	0	0	0	0	0	0	11	0	0	0	0	0	0	0	0	0	0	0	0	0
Otu001370	9	6	0	0	0	0	0	0	0	0	0	1	0	0	9	31	2	17	0	0	0	0	0	0	0	0	0	7	0	0	1	35	0	0	9	0	0	0	0	0	0	3	3	66	0	0	0	0	0
Otu001371	0	0	0	0	0	0	0	0	0	0	2	0	0	0	0	0	0	0	0	0	0	0	0	0	0	0	0	0	0	0	0	0	0	0	0	0	131	0	0	0	0	0	0	0	0	0	0	0	0
Otu001372	1	0	1	0	7	0	0	0	0	0	0	0	12	0	0	0	0	0	0	0	0	0	0	0	0	0	0	0	0	0	0	0	0	0	0	0	13	0	0	0	4	0	0	0	0	0	0	0	0
Otu001374	0	0	0	0	0	0	0	0	4	0	0	1	18	0	0	0	0	0	0	0	0	0	0	0	0	0	0	0	0	0	0	0	0	0	0	0	0	0	0	0	0	0	0	0	0	0	0	0	0
Otu001375	0	0	0	0	0	0	0	0	0	0	0	0	0	0	0	200	0	0	0	0	0	0	0	0	0	0	0	4	0	0	0	0	0	0	0	0	0	0	0	0	0	0	0	0	0	0	0	0	0
Otu001376	0	0	0	0	0	0	0	0	0	0	0	0	0	0	0	0	0	0	0	0	0	0	0	2	0	0	0	0	0	0	0	0	0	0	0	0	0	0	0	0	0	0	0	0	0	0	0	0	0
Otu001378	76	0	0	0	0	0	0	0	0	0	0	0	0	0	0	0	0	0	0	0	0	0	0	0	0	0	3	0	5	0	0	0	0	0	0	0	0	0	0	0	0	0	0	17	0	0	0	0	0
Otu001381	0	0	0	0	0	0	0	0	0	0	0	0	0	0	0	3	3	0	4	9	0	0	0	0	0	0	0	0	0	0	2	0	0	0	0	0	0	0	0	0	0	0	0	0	0	0	0	0	0
Otu001382	0	0	0	0	0	0	0	0	0	0	0	0	0	0	0	2	0	2	0	0	0	110	0	0	0	0	0	0	0	0	0	5	0	0	0	0	0	0	3	0	5	0	0	8	0	0	0	0	0
Otu001385	0	0	0	0	0	0	0	0	0	0	0	0	0	0	5	0	0	0	42	72	1	0	0	0	0	0	0	0	0	0	7	4	0	0	0	0	0	0	0	0	0	0	0	9	6	42	6	0	0
Otu001386	0	0	0	0	0	0	0	0	0	0	0	0	0	0	0	0	22	0	0	0	0	0	0	0	0	0	0	0	0	0	25	0	0	0	0	0	0	0	0	0	7	0	56	0	0	0	0	0	0
Otu001387	0	0	0	0	0	0	0	0	0	0	0	0	0	0	0	0	1	0	0	0	0	0	0	0	0	0	2	0	0	0	0	0	0	0	0	0	0	0	0	0	0	0	6	0	0	0	0	0	0
Otu001388	56	4	0	0	0	0	0	0	0	0	0	0	0	0	0	0	0	0	0	0	0	0	0	0	0	0	0	0	0	0	0	0	0	0	0	0	0	0	0	0	0	0	0	0	0	0	0	0	0
Otu001389	0	0	0	3	0	0	0	2	0	0	0	1	11	0	0	0	0	0	0	0	0	0	0	0	0	0	19	0	0	0	0	0	0	0	0	0	0	0	3	0	1	0	0	0	0	0	0	0	0
Otu001390	0	0	0	0	0	0	0	0	0	0	0	0	0	0	0	2	0	0	0	0	33	0	0	0	0	0	0	0	0	0	0	0	0	0	0	0	0	0	0	0	13	0	0	0	0	0	12	0	91
Otu001391	0	0	0	0	0	0	0	0	2	0	0	0	0	0	0	2	14	15	0	0	12	0	0	0	0	0	0	0	0	0	0	0	0	0	0	0	0	0	0	0	1	4	0	23	0	0	0	0	0
Otu001392	0	0	0	0	0	0	0	0	0	0	0	0	0	0	1	0	0	0	0	0	0	0	0	0	0	0	0	0	0	0	0	9	0	0	0	0	0	0	0	0	0	94	0	0	0	0	0	0	0
Otu001393	0	0	0	0	0	0	0	0	0	0	0	0	0	0	0	0	0	0	0	0	0	0	0	0	0	0	0	0	0	0	0	0	0	0	3	0	0	0	0	0	0	0	0	0	0	0	0	0	0
Otu001394	0	0	0	0	0	0	0	0	0	0	0	0	0	0	0	181	1	0	0	0	0	0	0	0	0	0	0	0	0	0	0	0	0	0	0	0	0	0	0	0	4	0	0	0	0	0	0	0	0
Otu001395	0	0	0	0	0	0	0	0	0	0	0	0	0	0	0	0	0	0	0	3	0	0	0	0	0	0	0	0	0	0	158	5	0	0	0	0	0	0	0	0	0	0	0	0	0	3	0	0	0
Otu001396	0	0	0	0	0	0	0	1	2	0	0	0	0	0	0	1	0	0	14	16	4	0	0	0	13	8	0	0	0	0	0	0	0	0	0	0	0	0	21	0	0	8	0	0	4	0	17	0	0
Otu001398	0	0	0	0	0	0	0	0	5	0	0	0	0	0	12	0	0	0	0	0	0	0	0	0	0	0	0	0	0	0	0	0	76	0	0	0	0	0	0	0	90	0	0	0	0	0	15	0	0
Otu001399	0	0	0	0	0	7	0	0	0	0	0	0	159	0	3	0	0	0	0	0	0	0	0	12	0	0	0	0	0	0	0	0	0	0	0	0	0	0	0	0	0	0	0	0	0	0	0	0	0
Otu001400	0	0	1	0	0	0	4	0	0	0	0	0	0	0	0	9	0	0	1	15	0	0	0	0	0	0	5	0	3	0	26	1	11	0	0	0	1	0	0	0	8	4	4	0	24	1	0	0	0
Otu001403	0	0	0	0	0	0	0	0	0	0	0	0	0	0	0	0	0	0	0	0	0	0	0	0	0	0	0	0	0	0	27	0	0	0	0	0	0	0	0	1	1	0	0	0	0	0	0	0	0
Otu001404	0	0	0	0	0	0	0	0	0	0	0	0	0	0	0	0	0	0	0	0	0	0	0	0	0	0	0	0	0	0	0	0	0	0	0	0	0	0	0	0	0	0	0	0	0	0	0	1	0
Otu001405	0	0	0	0	0	0	0	0	0	0	0	0	0	0	0	0	0	0	0	0	0	0	0	0	0	0	0	0	0	3	0	0	0	0	0	0	0	0	0	0	0	0	0	0	0	0	0	0	0
Otu001406	0	0	0	0	0	0	0	0	0	0	0	1	0	0	0	0	0	0	0	0	0	0	0	0	0	0	0	0	0	0	0	0	0	0	0	0	0	0	0	0	0	0	0	0	0	0	0	0	0
Otu001408	3	0	0	0	0	0	0	7	0	0	0	0	0	3	2	2	1	5	0	0	4	0	0	0	0	0	0	0	0	0	1	0	5	99	0	0	0	2	0	0	3	0	0	0	0	0	0	0	0
Otu001409	0	0	0	0	0	0	0	3	0	0	0	1	7	0	0	15	0	0	0	0	0	1	0	2	0	0	0	0	3	0	0	0	0	0	0	0	0	0	0	0	0	0	0	0	14	0	0	0	0
Otu001411	0	1	0	2	0	0	0	0	0	0	0	0	10	9	0	0	0	0	0	0	0	0	0	0	0	0	0	0	0	0	0	0	0	0	0	0	0	0	2	51	0	0	0	0	0	0	0	0	0
Otu001414	0	0	0	0	0	0	0	0	0	0	0	0	0	0	1	0	2	9	0	0	0	0	59	0	0	0	0	0	0	0	0	0	0	0	0	0	1	7	0	0	1	0	1	1	0	0	0	0	14
Otu001415	0	0	0	0	1	0	0	3	0	22	22	0	0	0	10	103	0	0	0	0	0	0	0	0	0	0	0	0	0	0	8	4	0	0	0	0	0	0	0	0	2	18	0	0	0	0	0	0	0
Otu001417	0	0	0	0	0	0	0	1	0	0	0	0	0	0	0	0	0	0	0	0	0	0	0	0	0	0	0	0	0	0	0	0	0	0	0	0	0	0	0	0	0	0	0	0	0	0	0	0	0
Otu001418	2	0	0	0	0	0	0	0	0	0	0	0	0	0	0	0	0	0	0	0	0	0	0	0	0	0	2	1	1	0	0	1	0	0	5	0	0	0	0	0	0	0	1	0	0	2	0	0	0
Otu001419	0	0	0	0	0	0	0	0	0	0	0	0	0	0	0	0	0	0	0	0	0	0	0	0	0	0	0	0	0	0	0	0	0	0	0	0	0	0	5	0	0	0	0	0	0	0	185	2	0
Otu001420	0	0	4	6	0	0	0	0	0	0	0	0	0	0	0	0	0	0	0	0	0	0	0	0	181	0	0	0	0	0	0	0	0	0	0	0	0	0	0	0	0	0	0	0	0	0	0	0	0
Otu001421	0	0	0	0	0	0	177	0	0	0	0	0	0	0	0	0	0	0	0	0	0	0	0	0	0	0	0	0	0	0	0	0	0	0	0	0	0	0	0	0	0	0	0	0	0	0	0	0	0
Otu001422	0	0	0	0	0	0	0	0	0	0	0	0	2	0	0	7	2	0	1	0	0	0	0	0	0	0	0	0	0	0	0	0	0	0	0	0	0	0	0	0	0	0	0	0	25	0	0	1	0
Otu001423	0	0	0	0	0	0	0	0	0	0	0	0	0	0	0	0	0	0	0	0	0	0	0	0	0	0	0	0	0	0	191	0	0	0	0	0	0	0	0	0	0	0	0	0	0	0	0	0	0
Otu001424	0	0	0	0	0	0	0	0	0	0	0	0	0	0	0	0	0	0	0	0	0	0	0	0	0	0	0	0	0	0	0	0	0	0	0	0	148	0	0	0	0	0	0	0	0	0	0	0	0
Otu001425	0	0	0	0	0	0	0	0	0	0	0	0	0	0	0	4	0	0	0	0	0	0	0	2	0	1	0	2	0	0	0	0	0	9	0	0	0	0	0	0	0	0	0	0	0	0	0	0	0
Otu001426	0	0	2	2	0	0	0	13	0	4	5	0	2	22	0	0	1	0	0	0	0	0	6	24	0	0	0	0	0	4	0	0	0	0	0	0	2	4	8	21	0	0	0	0	0	0	0	0	0
Otu001427	0	0	0	0	0	0	0	0	0	0	1	0	0	0	0	0	0	0	0	0	0	0	0	0	0	0	0	0	0	0	0	0	0	0	0	0	0	0	0	0	0	0	0	0	0	0	0	0	0
Otu001431	0	0	2	0	0	0	0	0	0	0	1	0	2	0	0	0	0	0	0	0	0	0	0	3	0	0	0	0	3	0	0	0	0	0	0	0	0	2	0	0	0	0	0	0	0	0	0	0	1
Otu001432	0	0	0	0	0	0	0	0	1	0	0	0	12	0	0	5	0	0	0	3	0	0	0	0	0	0	0	0	0	0	0	0	0	0	0	0	0	0	0	0	9	2	0	0	4	0	0	8	0
Otu001433	0	0	0	0	0	0	0	0	0	0	0	0	0	0	0	6	0	0	0	0	0	0	0	0	88	20	0	0	2	0	0	0	2	0	0	0	0	0	0	0	0	0	0	0	9	0	21	0	0
Otu001434	0	0	0	0	0	0	0	0	0	0	0	0	0	0	0	0	0	0	0	0	0	0	0	0	0	0	6	0	0	0	0	0	0	0	0	0	7	0	0	0	0	0	0	0	0	0	0	0	0
Otu001435	0	0	0	0	0	0	0	0	0	16	0	0	0	0	0	0	0	0	0	0	0	0	0	0	1	0	0	0	0	0	0	0	0	0	0	0	0	0	0	0	0	0	0	0	0	0	0	0	0
Otu001437	0	0	0	0	0	0	0	0	0	0	0	0	0	0	0	0	0	0	0	0	0	0	0	0	0	0	0	0	1	0	0	0	0	0	0	0	0	0	0	0	0	0	0	0	0	0	0	0	0
Otu001438	0	0	0	0	0	4	5	0	0	0	0	0	0	0	4	0	0	0	3	1	1	0	0	0	0	0	0	0	0	0	0	24	10	0	0	0	0	0	0	0	35	5	0	0	0	0	5	0	0
Otu001441	0	0	0	0	0	0	0	0	2	0	0	3	0	0	0	0	0	0	0	0	0	0	15	21	0	0	0	0	0	0	0	0	0	0	0	0	0	0	0	0	0	0	0	0	0	0	0	0	0
Otu001443	0	0	0	0	0	68	0	0	0	0	0	0	0	0	0	5	0	0	0	0	0	0	0	0	0	0	0	0	0	0	2	0	0	0	0	0	0	0	0	0	0	6	0	0	0	0	0	0	0
Otu001444	0	0	0	0	0	0	19	17	0	0	0	5	0	0	0	0	0	0	0	0	0	0	0	0	0	0	0	0	0	0	0	0	0	0	0	0	0	0	0	0	0	0	0	0	0	0	0	0	0
Otu001445	0	0	0	0	0	0	0	0	0	0	0	0	0	0	0	0	0	0	0	0	0	0	0	0	0	0	0	0	3	38	0	0	0	0	0	0	0	0	0	0	0	0	0	0	0	0	0	0	0
Otu001446	0	0	0	0	18	0	0	0	0	0	0	0	0	0	0	0	0	0	0	0	0	0	0	0	0	0	0	0	0	0	0	0	0	0	0	0	0	0	0	0	0	0	1	0	0	0	0	0	0
Otu001447	0	0	0	0	0	0	0	0	0	0	0	0	0	0	0	0	0	0	0	0	0	1	0	0	0	0	0	0	0	0	0	0	0	0	0	0	0	0	0	0	0	0	0	0	0	0	0	0	0
Otu001448	2	0	3	0	1	0	0	0	6	0	3	0	3	0	0	2	2	10	0	0	0	0	0	0	0	0	0	0	0	0	0	0	0	0	0	18	0	8	1	0	0	0	0	0	0	0	0	0	18
Otu001449	0	0	0	0	0	0	0	0	0	0	0	0	0	0	0	10	12	30	0	0	0	0	0	0	0	0	0	0	0	0	0	0	0	0	0	0	0	0	0	0	0	0	0	15	0	72	0	0	0
Otu001450	0	0	0	0	0	0	0	0	0	0	0	0	0	0	0	0	0	0	0	0	0	0	0	0	5	14	0	0	0	0	0	0	0	0	0	0	0	0	0	0	0	0	0	0	0	0	0	0	0
Otu001451	0	0	0	0	3	3	0	0	0	0	0	0	0	0	0	0	0	0	0	0	0	0	0	0	0	0	0	0	0	0	0	41	0	0	0	0	0	0	0	0	0	13	0	0	0	0	0	0	0
Otu001452	0	0	0	0	0	0	0	0	0	0	5	0	0	0	0	0	0	0	0	0	0	0	0	0	0	0	0	0	0	0	0	0	0	0	0	0	0	0	0	0	0	0	0	0	0	0	0	0	0
Otu001453	0	0	2	0	0	0	3	0	0	0	0	0	0	0	0	0	0	0	0	0	0	0	0	0	0	0	0	0	0	0	0	0	0	0	0	0	0	0	0	0	0	0	0	0	0	0	0	0	0
Otu001455	0	0	2	0	0	0	0	0	0	0	0	0	5	0	0	0	0	0	0	0	0	0	0	0	0	0	0	0	0	0	0	0	0	0	0	0	0	0	6	0	0	0	0	0	0	0	0	0	0
Otu001456	0	0	0	0	1	0	0	0	0	0	0	0	0	0	2	0	2	3	0	0	0	0	0	0	0	0	0	0	0	0	59	1	0	0	0	0	0	0	0	0	0	0	31	0	0	0	0	0	0
Otu001457	0	0	0	0	0	0	0	0	0	0	0	0	0	0	0	0	0	0	0	0	0	0	0	0	0	0	0	0	0	0	0	0	0	0	0	0	16	0	0	0	0	0	0	0	0	0	0	0	0
Otu001458	6	0	0	0	0	0	0	0	0	0	0	0	0	0	0	0	0	7	0	0	0	0	0	20	0	0	18	2	0	0	0	0	0	0	0	0	10	0	0	0	0	0	0	2	0	0	0	0	0
Otu001459	0	0	0	0	0	0	0	0	0	0	3	0	0	0	0	3	0	0	0	0	0	0	0	0	0	0	0	0	0	0	60	0	0	0	21	0	0	0	0	0	0	9	0	8	0	0	0	0	0
Otu001460	0	0	0	0	0	2	0	0	0	0	0	0	0	0	4	0	0	0	13	4	0	0	0	0	0	0	0	0	0	0	0	41	0	0	0	0	0	0	0	0	0	0	0	0	72	4	0	0	0
Otu001461	0	0	0	0	0	0	0	0	0	0	0	0	0	0	0	0	0	0	0	0	0	0	0	0	0	0	0	0	0	0	0	0	0	0	0	0	0	0	0	0	0	0	0	0	0	4	0	0	0
Otu001462	0	0	0	0	0	0	0	0	0	0	0	0	1	0	0	0	0	0	0	0	0	0	0	0	0	0	0	0	0	0	0	0	0	0	0	0	0	0	0	0	0	0	0	0	0	0	0	0	0
Otu001463	0	0	0	0	0	0	0	0	0	0	0	0	0	0	0	0	0	0	0	0	0	10	0	0	0	9	0	0	0	0	0	0	0	0	0	0	0	0	0	0	0	0	0	0	0	0	0	0	0
Otu001464	1	6	0	0	0	0	0	0	0	0	0	0	15	0	0	0	0	0	0	0	0	1	0	0	0	0	0	0	0	0	0	0	0	1	16	50	0	0	8	0	0	0	0	0	0	0	0	0	0
Otu001466	0	3	5	12	0	0	0	5	0	0	0	2	0	10	0	0	0	0	0	0	0	0	0	2	0	0	1	0	1	1	0	1	0	21	0	0	0	29	0	3	0	0	0	1	0	0	0	19	0
Otu001469	1	0	0	0	1	0	0	0	0	0	0	0	0	0	8	8	2	0	0	0	0	0	0	0	0	0	0	0	0	0	0	82	0	0	1	0	0	0	0	0	0	4	0	0	0	0	0	0	0
Otu001470	0	0	5	3	0	0	2	7	0	0	1	1	6	0	0	0	2	0	0	0	0	0	2	48	0	0	0	0	1	0	0	0	0	0	0	0	0	0	31	8	0	0	0	0	0	0	0	0	0
Otu001471	0	0	0	0	0	0	0	0	0	0	3	0	0	0	0	0	0	0	0	0	0	0	0	0	0	0	0	0	0	0	0	0	0	0	0	0	0	0	0	0	0	0	0	0	0	0	0	0	0
Otu001474	0	0	0	0	0	0	0	3	4	10	0	0	0	0	0	0	0	7	0	0	0	0	2	0	0	0	0	0	0	0	0	1	0	0	0	16	0	0	0	0	0	0	2	4	0	0	0	2	0
Otu001476	0	0	0	0	0	0	0	0	0	0	0	1	0	0	0	0	0	0	0	0	0	0	1	0	0	0	0	1	0	0	0	0	35	4	0	0	0	0	1	0	0	0	14	0	0	0	0	0	0
Otu001477	0	0	0	0	0	0	0	0	0	0	2	0	0	0	0	0	0	0	0	0	0	0	0	0	0	0	0	0	0	0	0	0	0	0	0	0	0	0	0	0	0	0	0	0	0	0	0	0	0
Otu001478	0	0	0	0	0	1	0	0	0	0	0	0	0	0	6	2	0	0	0	0	0	0	0	0	0	0	0	1	0	0	95	2	0	0	0	0	0	0	0	0	13	2	0	1	0	0	0	0	0
Otu001479	0	0	0	0	0	0	0	2	4	0	0	0	0	0	0	0	0	0	2	3	0	0	0	0	9	0	0	0	0	0	0	0	0	0	0	7	0	0	6	0	0	0	0	0	0	4	43	3	0
Otu001480	0	0	0	0	1	0	0	0	0	0	0	0	0	0	0	0	0	0	0	0	0	0	0	0	0	0	0	0	0	0	0	0	0	0	0	0	0	0	0	0	0	0	0	0	0	0	0	0	0
Otu001481	0	0	0	3	0	0	2	5	1	0	3	0	6	0	0	0	0	0	3	2	0	0	0	0	1	0	0	1	0	0	2	0	2	10	2	0	1	0	4	0	0	0	0	2	0	0	0	0	6
Otu001482	15	2	0	0	0	0	0	0	0	0	0	0	0	0	0	0	0	0	0	0	0	0	0	0	0	0	25	0	0	0	0	0	0	0	0	0	0	0	0	0	0	0	0	0	0	0	0	0	0
Otu001483	0	0	0	0	0	0	0	0	7	0	0	0	0	0	0	0	0	0	0	0	0	26	0	0	0	0	0	0	0	0	1	29	0	0	0	0	0	0	0	0	0	0	0	0	0	0	0	0	0
Otu001485	0	0	0	0	0	0	0	0	0	0	0	0	0	0	0	0	0	0	0	0	0	0	0	0	0	18	0	0	0	0	0	0	0	0	0	47	0	7	0	0	0	0	0	0	0	0	0	0	0
Otu001486	0	0	0	0	0	8	0	0	0	0	2	0	0	0	0	0	0	0	0	0	0	0	0	0	0	0	0	0	0	0	0	135	0	0	0	0	0	0	21	0	3	0	0	0	0	0	0	0	0
Otu001487	0	0	0	0	0	0	0	0	0	0	7	0	3	3	0	0	0	0	0	0	0	0	0	0	0	0	0	0	0	0	0	0	0	0	0	0	0	0	0	0	0	0	0	0	0	0	0	0	0
Otu001488	0	0	2	0	0	0	0	0	0	0	0	0	0	0	0	0	6	0	0	4	14	0	0	0	0	0	0	0	0	0	0	0	0	0	0	0	0	0	0	0	0	5	0	0	0	0	0	0	0
Otu001489	0	0	0	0	0	0	0	0	0	0	0	0	0	0	0	0	0	0	0	3	0	0	0	0	0	7	0	0	0	0	0	2	0	0	0	16	0	0	0	0	0	0	0	0	0	75	7	0	0
Otu001490	0	0	0	0	0	0	0	0	0	0	0	0	0	0	2	0	0	0	31	24	0	5	0	0	0	0	0	0	0	0	2	0	0	0	0	79	0	0	0	0	0	0	0	0	26	4	0	0	0
Otu001491	0	0	0	0	0	0	0	0	0	0	0	0	9	0	0	0	0	0	0	0	8	2	0	0	12	11	0	0	1	0	0	0	0	0	0	0	0	0	102	0	0	0	0	0	0	0	11	0	0
Otu001492	0	0	0	0	0	0	0	0	0	0	0	0	0	0	0	0	0	0	0	0	0	0	0	0	0	0	0	0	0	0	0	0	0	0	0	0	108	64	0	0	0	0	0	0	0	0	0	0	0
Otu001493	0	0	0	0	0	0	0	0	0	0	3	5	0	0	0	0	0	0	0	0	0	0	0	0	0	0	0	0	0	0	0	0	0	1	0	0	0	6	0	0	0	0	0	0	0	0	0	0	1
Otu001494	0	0	0	0	0	0	0	0	0	0	0	0	0	0	0	0	0	0	0	0	0	0	0	0	0	0	0	0	0	0	0	3	0	0	0	0	0	0	0	0	0	0	46	0	0	0	0	0	0
Otu001495	3	0	0	0	0	0	0	0	0	0	0	0	0	0	0	0	0	0	0	0	0	0	0	0	0	0	0	0	0	0	0	0	0	0	0	0	0	0	0	0	0	0	0	0	0	0	0	0	0
Otu001496	0	0	0	0	0	0	0	0	6	0	0	0	0	0	0	0	0	0	9	72	0	0	0	0	0	0	0	0	0	0	0	0	0	0	0	0	0	0	0	0	0	0	0	0	0	0	0	0	0
Otu001497	0	0	0	0	12	1	0	0	0	0	0	0	0	0	0	5	0	0	0	0	0	0	0	0	0	0	0	0	0	0	0	6	0	0	0	0	0	0	0	0	1	0	0	0	0	0	0	0	0
Otu001499	0	0	0	0	0	0	0	0	0	0	0	0	0	0	0	0	0	0	0	0	0	0	0	0	0	0	0	0	0	0	0	8	0	0	0	0	0	0	0	0	0	0	0	0	0	0	0	0	0
Otu001500	1	0	0	0	0	0	0	0	0	0	0	0	2	0	0	0	0	0	0	0	0	0	0	0	0	0	0	0	0	0	0	0	0	0	0	0	0	0	0	0	0	2	0	0	0	0	0	0	0
Otu001501	0	0	0	0	0	0	0	0	14	0	0	0	0	0	7	17	0	0	0	0	0	0	0	0	0	0	0	0	0	0	0	0	0	0	13	9	0	0	0	0	6	95	0	0	0	0	0	0	0
Otu001503	0	0	0	0	0	0	0	0	0	0	0	0	0	0	0	0	0	0	0	0	0	0	0	0	36	55	0	0	0	0	0	0	0	0	0	0	0	0	0	0	0	0	0	0	0	0	0	0	0
Otu001504	0	0	0	0	0	0	0	0	0	0	0	0	0	0	0	0	5	0	0	0	0	0	0	0	0	0	0	0	0	0	0	0	0	0	0	0	0	0	0	0	0	0	0	0	0	0	0	0	0
Otu001505	0	0	0	0	0	0	0	0	0	0	0	0	0	0	0	0	0	0	0	0	0	0	0	0	0	0	0	0	0	0	2	31	0	0	0	0	0	0	0	0	0	0	0	0	0	0	0	0	0
Otu001506	0	0	0	0	0	0	0	0	0	0	0	0	0	0	0	0	0	4	0	0	0	0	0	0	0	0	0	0	0	0	0	0	0	0	0	0	0	0	0	0	0	0	0	0	0	0	0	0	0
Otu001507	0	2	0	0	0	0	0	0	0	0	38	2	0	0	1	0	0	0	0	0	0	0	4	0	0	0	0	0	0	6	0	0	0	0	0	0	25	13	0	0	0	0	0	0	0	0	0	0	36
Otu001508	0	0	0	0	6	1	0	16	0	0	0	0	0	24	0	0	5	9	0	0	0	0	0	0	0	0	0	3	0	0	0	7	0	0	0	0	2	2	0	0	0	0	20	0	0	0	0	0	0
Otu001511	0	0	0	0	0	0	0	0	0	0	0	0	0	0	0	0	0	0	72	29	0	0	0	0	0	0	0	0	0	0	0	0	0	0	0	0	0	0	0	0	0	0	0	0	42	2	0	0	0
Otu001512	3	0	0	0	0	20	5	0	0	0	0	0	5	0	0	0	28	7	0	1	0	0	0	0	0	0	0	0	0	0	8	0	7	0	0	0	2	0	0	0	0	0	5	1	0	0	0	0	0
Otu001513	0	0	0	0	0	0	0	0	0	0	0	0	0	0	0	0	0	0	0	0	0	0	0	0	0	0	0	0	0	0	77	56	0	0	0	0	0	0	0	0	0	0	0	0	0	0	0	0	0
Otu001514	0	0	0	0	2	0	0	0	0	0	0	0	0	0	0	0	0	0	0	0	0	0	0	0	0	0	0	0	0	0	6	8	0	0	0	0	0	0	0	0	0	0	0	0	0	0	0	0	0
Otu001515	0	0	0	0	0	0	0	0	0	0	0	0	0	0	0	0	0	0	0	0	0	0	0	0	0	0	0	0	0	12	0	0	0	0	0	0	0	0	0	0	0	0	5	125	0	0	0	0	0
Otu001517	0	0	0	0	10	0	0	0	21	0	0	0	0	0	0	0	0	0	0	0	0	0	0	0	0	0	0	0	0	0	26	0	0	0	0	0	0	0	0	0	0	0	0	1	0	0	0	0	0
Otu001518	1	0	0	0	0	0	1	21	5	0	0	0	0	0	0	0	1	2	0	0	0	0	0	1	0	0	0	1	0	0	0	0	0	0	0	0	10	0	0	0	0	0	0	0	0	0	0	0	0
Otu001520	1	0	2	2	0	0	0	0	2	0	5	4	1	2	0	0	1	0	1	0	0	2	1	2	0	0	0	0	0	0	0	0	0	19	32	15	0	4	1	0	0	0	0	1	0	0	0	0	0
Otu001522	2	0	0	0	0	0	0	0	0	0	0	0	0	0	0	0	0	10	0	0	0	0	0	0	0	0	0	0	0	0	0	0	0	0	0	0	0	0	0	0	0	0	0	2	0	0	0	0	0
Otu001524	0	0	0	0	0	0	0	0	0	0	0	0	0	0	0	0	0	0	0	0	0	0	0	0	0	0	0	0	0	0	0	0	0	0	0	0	0	0	0	0	0	0	0	0	0	0	0	0	0
Otu001526	42	0	0	0	0	0	0	0	0	0	9	16	0	0	0	1	8	3	0	0	0	0	0	0	8	0	2	1	0	0	0	0	0	0	2	18	1	46	0	0	0	0	2	2	0	0	0	0	0
Otu001531	0	0	0	0	0	0	0	0	0	0	0	0	0	0	0	0	0	0	0	0	0	0	0	0	0	0	0	0	0	0	0	0	0	0	0	0	0	0	95	0	0	0	1	0	62	0	0	0	0
Otu001532	0	0	0	0	0	0	0	0	0	0	0	0	0	0	0	0	0	0	15	7	0	0	0	0	0	0	0	0	0	0	0	12	0	0	0	0	0	0	0	0	0	0	0	0	84	7	0	0	0
Otu001533	0	0	0	0	50	1	0	0	0	0	0	7	0	0	1	1	0	0	0	0	0	0	2	1	0	0	0	0	0	0	1	0	0	0	0	0	0	0	0	0	0	0	0	0	0	0	0	0	0
Otu001534	0	0	1	0	0	0	0	0	0	0	0	0	0	0	0	0	0	0	0	0	0	0	0	0	12	0	0	0	0	0	0	0	0	0	0	8	4	0	0	0	0	0	0	0	0	0	0	1	0
Otu001535	0	0	0	0	0	0	0	0	0	0	0	0	0	0	1	0	0	0	0	0	0	0	0	0	0	0	0	0	0	0	0	0	0	0	0	0	0	0	0	0	0	0	0	0	1	0	0	0	0
Otu001537	0	0	0	0	0	0	0	16	2	0	0	0	1	0	0	0	0	0	11	1	0	0	0	0	9	0	0	0	0	1	0	0	5	0	0	0	0	0	9	0	0	0	0	0	2	0	0	2	0
Otu001538	0	0	0	0	0	0	0	0	0	0	0	0	0	1	0	0	0	0	0	0	0	0	12	0	0	0	0	0	0	0	0	0	0	0	0	0	0	0	0	0	0	0	0	0	0	0	17	3	0
Otu001539	0	0	0	0	0	0	0	0	0	0	0	0	0	0	0	0	0	0	2	10	0	0	0	0	0	0	0	0	0	0	0	0	0	0	0	0	0	0	0	0	0	0	0	0	0	10	0	0	0
Otu001540	0	0	0	0	0	1	0	0	0	0	2	1	2	0	5	12	7	4	1	0	1	0	2	8	0	3	0	0	1	0	6	0	2	0	0	0	0	0	18	0	5	3	0	0	0	0	10	0	0
Otu001541	0	0	13	0	0	0	0	0	21	0	0	0	1	0	0	0	0	0	10	0	0	14	2	0	0	0	0	0	0	0	6	5	38	0	0	19	1	0	5	0	0	4	11	3	0	0	0	0	0
Otu001543	1	0	0	0	0	0	0	0	0	0	0	0	0	0	0	0	0	0	0	0	0	0	0	0	0	0	0	0	0	0	0	0	0	0	0	0	0	0	0	0	0	0	0	0	0	160	0	0	0
Otu001544	0	0	0	0	0	0	0	0	0	0	0	0	0	0	0	0	0	0	0	12	0	0	0	0	0	0	0	0	0	0	26	0	0	0	0	0	0	0	0	0	0	0	0	1	0	0	0	0	0
Otu001545	0	0	0	0	0	0	0	0	0	0	0	0	0	0	0	0	23	0	0	0	0	0	0	0	0	0	0	0	0	0	0	0	0	0	0	0	0	0	0	0	0	0	0	137	0	0	0	0	0
Otu001546	3	0	0	0	0	0	1	5	0	0	0	0	0	0	0	2	9	12	2	0	0	0	0	0	0	0	0	0	0	0	3	15	0	16	0	0	1	0	4	0	2	2	0	3	0	7	1	0	0
Otu001547	5	0	0	0	0	0	9	12	0	0	5	4	0	0	0	0	0	0	0	0	0	0	0	0	0	0	124	0	0	0	0	0	1	0	0	0	0	0	0	0	0	0	0	0	0	0	0	0	0
Otu001548	0	2	0	0	0	0	0	0	3	0	0	0	0	0	0	0	0	0	0	0	1	0	0	0	0	0	3	0	0	0	0	0	0	0	0	0	0	0	0	0	1	0	0	4	0	0	0	0	0
Otu001549	0	0	0	0	23	18	0	0	0	0	0	0	0	0	0	0	0	0	0	0	12	0	0	0	0	0	0	0	0	0	0	0	0	0	0	0	0	0	0	0	0	0	0	0	0	0	0	0	0
Otu001550	0	0	0	0	0	0	0	0	0	0	0	0	0	0	0	0	0	0	0	0	0	0	4	0	0	0	0	0	0	0	0	0	0	0	0	0	0	0	0	0	0	0	0	0	0	0	0	0	0
Otu001551	7	5	5	14	0	0	0	1	0	1	0	0	2	1	0	0	0	0	1	0	0	0	0	0	0	0	18	0	0	1	0	0	5	1	0	0	1	2	0	0	0	0	0	0	0	1	0	0	1
Otu001552	0	3	0	0	0	0	0	0	0	0	0	6	4	0	0	0	0	0	0	0	0	0	0	0	0	0	0	0	0	0	0	0	0	0	0	0	0	0	0	0	0	1	0	5	0	0	0	0	0
Otu001553	1	0	0	0	0	0	0	0	0	0	0	0	0	0	0	0	6	0	0	0	0	0	0	0	0	0	6	0	0	0	0	0	0	0	0	0	0	0	0	0	0	0	0	2	0	0	0	0	0
Otu001554	0	0	0	1	0	0	0	0	0	0	0	0	0	0	0	0	0	0	0	0	0	0	7	0	0	0	1	0	1	0	0	0	0	0	1	0	0	0	0	0	0	0	0	0	0	0	0	0	0
Otu001555	0	1	0	0	0	0	0	1	3	0	13	0	1	33	0	0	0	0	0	0	0	0	0	0	0	0	2	0	0	0	0	0	0	0	1	0	0	0	0	2	0	0	0	5	15	0	1	0	0
Otu001556	0	0	0	0	0	0	0	0	0	0	0	0	0	0	0	0	0	0	0	0	0	0	0	0	0	0	0	0	4	0	0	0	0	0	0	0	0	0	0	0	0	0	0	0	0	0	0	0	0
Otu001557	0	0	0	0	0	26	0	0	0	0	0	0	0	0	4	23	0	0	0	0	0	0	0	0	0	0	0	0	0	0	0	52	0	0	0	0	0	0	0	0	2	18	0	0	0	0	0	0	0
Otu001558	0	0	0	0	0	0	0	0	0	0	0	0	3	0	0	0	0	0	0	6	0	0	0	0	0	0	0	0	0	0	0	0	0	0	0	0	0	0	0	0	0	0	0	0	0	0	0	0	0
Otu001559	0	5	0	1	0	0	0	0	0	0	2	3	6	0	0	0	0	0	0	0	0	0	0	0	0	0	0	0	0	0	0	0	0	0	0	0	128	0	0	0	0	0	0	0	0	0	0	0	9
Otu001561	4	0	0	0	22	0	11	0	0	0	0	0	0	0	0	0	1	0	0	6	0	0	0	0	0	0	0	2	0	9	4	0	21	0	0	0	0	0	0	0	0	0	0	0	0	0	0	0	10
Otu001564	0	0	0	0	0	0	0	0	0	0	0	0	0	0	7	0	0	0	0	0	0	0	0	0	0	0	0	0	0	0	30	30	0	0	0	0	0	0	0	0	0	0	0	0	0	0	0	0	0
Otu001565	0	0	0	0	0	0	0	0	0	0	1	0	0	0	0	0	0	0	0	0	0	0	0	0	0	0	0	0	0	0	0	0	0	0	0	134	5	0	0	0	0	0	0	0	0	0	0	0	0
Otu001567	0	0	0	0	0	0	0	0	0	0	0	0	0	0	0	9	0	0	22	108	0	0	0	0	0	0	0	0	0	0	0	0	0	0	0	0	0	0	0	0	0	0	0	0	13	0	0	0	0
Otu001568	0	0	0	0	0	0	0	0	0	0	0	0	0	0	0	0	0	0	0	0	0	0	0	0	0	0	0	0	0	0	0	0	0	0	0	0	0	0	0	0	1	0	0	0	0	0	0	0	0
Otu001571	0	2	0	0	0	0	0	1	0	0	2	0	9	0	0	10	0	0	0	0	0	0	0	2	0	0	0	0	0	0	0	0	0	0	0	0	1	1	0	0	1	0	0	0	0	0	0	0	0
Otu001575	6	4	2	22	0	0	0	0	0	0	0	0	0	0	0	0	0	0	0	0	0	0	0	0	0	0	0	6	2	9	0	0	0	0	0	0	0	0	0	0	0	0	0	0	0	0	0	0	0
Otu001576	1	0	5	0	0	0	0	0	7	0	0	0	3	0	0	0	0	0	0	0	0	25	0	0	0	0	0	4	5	0	0	0	0	0	0	0	5	2	9	22	0	0	0	10	0	0	0	0	0
Otu001577	0	0	0	0	0	0	0	0	0	0	0	0	0	0	0	149	0	0	0	0	0	0	0	0	0	0	0	0	0	0	0	0	0	0	0	0	0	0	0	0	0	0	0	0	0	0	0	0	0
Otu001580	16	0	0	0	0	0	0	0	1	0	0	0	0	3	0	0	0	0	7	0	0	0	13	0	0	0	0	0	0	0	0	0	0	0	0	9	0	0	0	0	0	0	0	0	0	0	0	1	0
Otu001581	0	27	1	0	0	0	0	0	8	0	0	5	0	0	0	0	0	0	0	0	0	0	0	0	0	0	0	9	0	1	0	2	0	0	0	20	0	0	0	0	0	0	0	0	0	0	0	0	0
Otu001583	0	0	0	0	0	0	0	0	0	0	0	1	0	0	0	0	0	0	0	0	0	0	0	0	0	0	0	0	0	0	0	0	0	0	0	0	0	0	0	0	0	0	0	0	0	0	0	0	0
Otu001584	0	2	0	0	0	0	0	0	4	0	0	0	0	0	0	0	0	0	0	1	0	0	0	0	0	0	0	0	0	0	0	66	0	0	0	0	0	0	0	0	4	3	0	1	0	0	0	0	0
Otu001585	0	0	0	0	18	4	0	0	0	0	0	0	0	0	0	3	0	0	0	0	0	0	0	1	0	0	0	0	0	0	5	1	0	0	0	0	0	0	0	0	1	0	0	0	0	0	0	0	0
Otu001586	0	0	0	0	0	0	17	0	0	0	72	4	0	0	0	0	0	0	0	0	0	0	0	0	0	0	0	0	0	0	0	0	0	21	0	0	17	0	0	0	0	0	0	0	0	0	0	0	0
Otu001587	0	0	0	0	0	0	0	0	0	0	0	0	0	0	0	0	0	0	0	0	0	0	0	0	0	0	0	0	0	0	0	0	0	0	0	0	26	103	0	0	0	0	0	0	0	0	0	0	0
Otu001588	1	0	0	0	0	0	0	0	0	0	0	0	30	0	0	0	0	0	0	0	0	0	0	0	0	0	4	0	0	0	0	0	0	0	0	42	0	0	0	0	0	0	0	0	0	0	0	0	0
Otu001589	0	0	0	0	3	0	0	0	0	0	0	0	0	0	0	0	0	0	0	0	0	0	0	0	0	0	0	0	0	0	17	0	0	0	0	0	0	0	0	0	0	1	7	0	0	0	0	0	0
Otu001590	0	0	0	0	0	0	0	0	0	0	0	0	0	0	0	0	0	0	0	0	0	0	3	0	0	0	0	0	0	0	0	0	20	0	0	12	0	0	0	0	0	0	0	0	0	0	0	0	0
Otu001591	0	0	0	0	0	8	0	0	0	0	75	0	0	0	0	0	0	0	0	0	0	0	0	0	0	0	0	0	0	0	14	32	0	0	0	0	9	1	0	0	0	0	4	0	0	0	0	0	0
Otu001592	3	0	0	0	0	0	0	0	0	0	0	0	0	0	0	0	0	0	2	0	0	0	0	0	0	0	0	1	0	0	0	15	0	0	10	0	0	0	0	0	0	3	1	1	0	0	0	0	0
Otu001593	4	24	4	4	0	0	0	0	0	3	0	0	0	0	0	0	0	0	0	0	0	0	0	0	0	0	4	0	0	10	0	0	0	0	0	0	0	0	0	0	0	0	0	0	0	0	2	0	0
Otu001595	0	0	0	0	0	0	0	0	0	0	0	0	0	0	0	0	0	0	0	0	0	0	0	0	145	0	0	0	0	0	0	0	0	0	0	0	0	0	0	0	0	0	0	0	0	0	0	0	0
Otu001596	0	0	0	0	0	0	0	0	32	0	0	0	0	0	0	0	0	0	0	0	0	0	0	0	0	110	0	0	0	0	0	0	0	0	0	0	0	0	0	0	0	0	0	0	0	0	0	0	0
Otu001597	0	0	0	0	0	0	0	0	0	0	0	0	0	0	0	0	0	0	0	0	16	2	0	0	0	0	0	0	0	0	0	0	0	0	0	0	0	0	0	0	0	0	0	0	0	0	0	0	0
Otu001598	0	0	0	0	0	0	0	0	0	0	0	0	0	0	0	0	0	0	0	0	0	0	144	0	0	0	0	0	0	0	0	0	0	0	0	0	0	0	0	0	0	0	0	0	0	0	0	0	0
Otu001599	0	0	0	0	0	0	0	0	0	0	0	3	0	0	0	0	0	0	0	0	0	0	0	0	0	0	0	0	0	0	0	0	0	0	0	0	0	0	0	0	0	0	0	0	0	0	0	0	0
Otu001600	0	0	5	5	0	0	0	0	0	50	0	0	2	15	0	0	0	0	0	0	0	0	0	0	0	0	0	3	2	0	0	0	0	0	0	0	0	0	40	0	4	0	0	0	0	0	0	0	0
Otu001601	0	0	0	0	0	0	0	0	0	0	0	0	0	0	35	21	0	0	0	0	0	0	0	0	0	0	0	0	0	0	0	0	0	0	0	0	2	0	0	0	86	0	0	0	0	0	0	0	0
Otu001602	0	0	0	0	0	0	0	0	0	0	0	0	0	0	0	0	0	0	0	0	0	0	0	0	0	0	0	0	0	0	0	0	0	0	7	7	0	0	0	0	0	0	0	0	0	0	0	0	0
Otu001603	0	0	10	0	0	0	11	11	5	0	0	0	25	0	0	0	0	0	0	0	4	0	0	0	0	0	0	0	3	1	0	6	5	17	0	15	0	0	0	0	0	0	0	0	0	0	0	0	0
Otu001604	0	0	0	0	0	0	0	0	0	0	1	0	0	0	0	2	17	7	0	1	0	0	0	0	0	0	0	0	0	0	0	1	0	0	0	0	0	0	0	0	0	0	10	0	0	0	0	0	0
Otu001605	0	0	0	0	0	0	0	0	0	0	0	0	109	0	0	0	0	0	0	0	0	0	0	0	0	0	0	0	0	0	0	0	0	0	0	0	0	0	6	0	0	0	0	0	0	0	14	0	0
Otu001606	0	0	0	0	24	0	0	0	0	0	0	0	10	0	5	22	0	0	0	0	0	2	0	0	0	0	0	0	0	0	4	0	7	17	0	0	0	0	0	0	0	0	0	0	0	0	0	0	0
Otu001607	0	0	0	0	0	0	0	0	0	0	2	4	9	0	0	5	0	0	0	6	2	1	0	0	0	0	1	0	3	0	1	0	5	0	4	0	1	0	1	0	1	0	0	0	0	0	0	0	0
Otu001608	0	0	0	0	0	0	0	0	0	0	6	0	1	0	0	21	0	2	2	3	0	0	0	0	0	0	0	0	0	0	0	3	0	0	0	0	0	0	0	0	1	0	0	0	10	1	0	0	2
Otu001609	0	0	0	0	0	3	0	0	0	0	0	0	0	0	0	0	0	0	0	6	0	0	0	0	0	0	0	0	0	0	0	0	9	0	0	0	1	0	0	0	0	0	0	2	92	0	0	0	0
Otu001611	0	0	0	0	0	0	0	0	0	0	7	0	0	0	0	0	0	0	0	0	0	0	0	0	0	0	0	0	0	0	0	0	0	0	0	0	0	0	0	0	0	0	0	0	0	0	0	0	0
Otu001612	0	0	0	0	0	0	0	0	0	0	0	0	0	0	0	70	0	0	0	0	0	0	0	0	0	0	0	0	0	0	0	0	0	0	0	0	0	0	0	0	0	0	0	0	0	0	0	0	0
Otu001613	0	0	0	0	0	132	0	0	0	0	0	0	0	0	0	0	0	0	0	0	0	0	0	0	0	0	0	0	0	0	0	0	0	0	0	0	0	0	0	0	0	0	0	0	0	0	0	0	0
Otu001614	0	0	4	0	0	0	0	0	0	0	0	7	0	0	0	0	0	0	0	0	0	0	0	0	0	0	0	0	0	1	0	0	0	0	0	101	0	0	0	0	0	0	0	0	0	0	0	0	0
Otu001615	0	0	0	0	0	0	0	0	6	0	0	1	0	0	0	0	0	7	0	0	0	0	0	1	0	0	0	0	0	0	0	10	0	0	9	55	0	0	0	0	0	0	0	4	0	0	0	0	0
Otu001616	0	0	0	10	0	0	0	0	0	0	0	0	0	0	0	0	0	0	0	0	0	0	0	0	0	0	0	0	0	0	0	0	0	2	130	0	0	0	0	0	0	0	0	0	0	0	0	0	0
Otu001617	0	1	0	0	0	0	0	0	0	0	1	0	0	0	0	0	0	0	0	0	0	1	0	0	0	0	2	0	0	0	0	0	0	0	0	0	2	2	0	0	0	0	0	0	0	0	0	0	0
Otu001620	0	0	0	0	0	0	0	0	0	0	0	0	0	0	121	0	0	0	0	0	0	0	0	0	0	0	0	0	0	0	0	0	0	0	0	0	0	0	0	0	0	0	0	0	0	0	0	0	0
Otu001621	0	0	0	0	0	0	0	0	0	0	0	0	0	0	0	0	0	0	0	0	17	0	0	0	0	0	0	0	0	0	120	0	0	0	0	0	0	0	0	0	0	0	0	0	4	0	0	0	0
Otu001622	0	0	0	0	0	0	0	0	0	0	0	0	0	0	0	0	0	0	23	4	0	0	0	0	0	0	0	0	0	0	0	0	0	0	0	0	0	0	0	0	0	0	0	0	91	0	0	0	0
Otu001624	0	2	0	0	0	0	0	0	0	0	0	0	0	0	0	0	0	0	0	0	0	0	44	42	0	0	0	4	0	0	0	0	0	0	0	0	2	0	0	0	0	0	0	0	0	0	0	0	0
Otu001625	0	0	1	0	0	0	5	7	1	0	0	0	0	0	0	0	0	0	0	0	10	0	0	0	0	0	0	0	0	0	0	0	0	0	0	0	0	0	0	0	0	0	0	0	0	0	25	9	0
Otu001626	0	0	0	0	0	0	0	0	0	0	0	0	0	0	0	0	0	0	0	0	0	0	9	132	0	0	0	0	0	0	0	0	0	0	0	0	0	0	0	0	0	0	0	0	0	0	0	0	0
Otu001627	0	0	0	0	0	0	0	0	0	0	0	0	0	0	0	0	0	0	0	0	0	0	0	0	0	0	0	0	0	0	64	7	0	0	47	0	0	0	0	0	12	0	0	0	0	0	0	0	0
Otu001628	0	0	0	0	0	0	0	0	0	0	0	0	0	0	0	9	35	25	1	3	0	0	0	0	0	0	0	0	0	0	0	0	0	0	0	0	0	0	0	0	0	0	0	5	0	3	0	0	0
Otu001631	0	0	0	0	0	0	0	0	0	0	0	0	0	0	1	131	0	0	2	0	0	0	0	0	0	0	0	0	0	0	0	0	0	0	0	0	0	0	0	0	0	6	0	0	0	0	0	0	0
Otu001632	0	0	0	0	0	0	1	0	0	0	0	0	0	0	2	1	1	0	1	2	0	0	0	0	0	0	0	0	0	0	0	0	0	2	0	0	0	0	1	0	4	2	0	0	3	0	0	0	0
Otu001633	0	0	0	0	2	5	0	0	0	0	0	0	0	0	0	0	0	0	0	0	0	0	0	0	0	0	0	0	0	0	2	0	0	0	0	0	0	0	0	0	0	0	0	0	0	0	0	0	0
Otu001634	0	0	0	0	5	12	0	0	0	0	0	0	0	0	0	0	0	0	0	0	0	0	0	0	0	0	0	0	0	0	0	0	0	0	0	0	0	0	0	0	0	0	0	0	0	0	0	0	0
Otu001635	0	0	0	0	0	0	0	0	0	0	0	0	0	0	5	1	0	0	0	0	0	0	0	0	0	0	0	0	0	0	0	0	0	0	0	0	0	0	0	0	0	0	0	0	0	0	0	0	0
Otu001636	0	0	0	0	0	0	0	0	5	0	0	0	4	0	0	0	2	0	0	0	0	0	0	0	0	0	0	0	0	0	0	0	0	0	0	17	59	0	0	0	0	0	0	0	0	0	0	0	0
Otu001639	0	0	0	0	0	0	0	0	0	0	0	0	0	14	1	0	0	0	0	0	0	0	0	0	0	0	0	0	0	0	55	2	0	0	0	0	0	0	0	0	1	2	0	0	2	0	0	0	1
Otu001640	0	0	0	0	0	0	0	0	0	0	0	0	0	0	0	3	0	3	0	0	0	0	0	0	0	0	0	0	0	0	0	10	0	0	0	0	0	0	0	0	0	1	0	12	0	0	0	0	0
Otu001641	0	0	3	1	0	0	0	1	0	0	2	0	1	0	0	1	0	4	0	2	0	0	0	0	0	0	0	0	2	0	0	0	0	0	0	18	0	0	0	0	0	0	0	0	0	0	0	0	0
Otu001642	0	0	0	0	4	0	0	0	0	0	0	0	0	0	0	0	0	0	0	0	0	0	0	0	0	0	0	0	0	0	0	0	0	0	15	18	0	0	0	0	0	0	0	0	0	0	0	0	0
Otu001643	0	0	0	1	0	0	0	0	1	0	2	2	2	0	0	0	0	0	0	0	0	0	0	0	0	0	0	0	0	0	17	0	0	0	36	0	1	0	0	0	0	0	0	0	0	0	0	0	0
Otu001644	0	0	0	0	0	0	0	0	0	0	0	0	0	0	0	0	0	3	0	0	0	0	0	0	0	0	0	0	0	0	0	13	0	0	0	0	0	0	0	0	20	0	0	7	0	0	0	0	0
Otu001646	0	0	25	0	0	0	13	0	0	0	0	0	0	0	0	0	0	0	0	0	0	0	0	0	0	0	0	0	17	0	0	0	4	0	0	0	0	0	0	0	0	0	0	0	0	6	0	1	0
Otu001648	0	0	0	0	0	0	0	0	0	0	0	0	0	8	0	0	0	0	1	0	0	0	0	0	0	0	0	0	0	0	0	0	0	0	0	0	0	0	0	0	0	0	0	0	0	0	1	0	83
Otu001650	0	0	0	0	0	0	0	0	0	0	0	0	0	0	3	0	0	0	0	21	0	7	0	0	40	0	0	0	0	0	8	1	0	0	0	0	0	0	0	0	0	0	0	0	53	0	0	0	0
Otu001651	0	0	0	0	0	0	0	0	0	0	0	0	0	0	0	0	0	0	0	0	0	0	0	0	111	0	0	0	0	0	0	0	0	0	0	0	0	0	0	0	0	0	0	0	0	0	0	0	0
Otu001653	0	0	0	0	0	0	0	0	0	0	0	0	0	0	0	0	0	0	0	0	0	24	0	0	0	0	0	0	0	0	0	0	0	0	0	0	0	0	0	0	0	0	0	0	0	0	0	3	0
Otu001654	0	0	0	0	0	18	0	0	0	0	0	0	0	0	1	3	0	0	1	15	0	0	0	0	0	0	0	0	0	0	0	0	0	0	0	0	0	0	0	0	0	3	0	0	91	0	0	0	0
Otu001655	0	0	0	0	0	0	0	0	0	8	0	1	0	0	0	0	0	0	0	0	0	0	0	0	0	0	0	0	0	0	0	0	0	7	0	117	0	0	0	0	0	0	0	0	0	0	0	0	0
Otu001656	0	0	0	0	0	0	0	0	0	0	0	0	0	0	0	0	0	0	11	0	0	0	0	0	0	0	0	0	0	0	0	2	0	0	0	0	0	0	0	0	0	0	0	0	31	0	0	0	0
Otu001657	0	0	0	0	0	2	0	0	0	0	0	0	0	0	0	0	0	0	0	0	0	0	0	0	0	0	0	0	0	0	0	32	0	0	0	0	0	0	0	0	0	0	0	0	0	0	0	0	0
Otu001658	0	0	0	0	0	0	0	0	0	0	0	0	0	0	0	0	0	0	0	0	0	0	0	0	0	0	0	0	0	0	0	0	0	0	0	0	0	0	0	0	0	0	0	0	133	2	0	0	0
Otu001659	0	0	0	0	0	23	0	0	0	4	0	0	5	10	1	10	0	0	0	3	0	0	0	0	0	0	0	0	0	0	0	0	1	0	15	2	0	0	2	0	0	1	0	0	0	0	0	0	0
Otu001660	0	0	2	3	0	0	0	0	0	0	1	0	0	0	0	0	0	0	0	0	0	0	0	0	0	0	0	0	5	1	0	0	0	0	0	0	9	0	13	0	0	0	0	0	0	2	23	2	0
Otu001661	0	2	0	1	0	0	0	0	0	0	0	0	0	0	0	0	0	0	7	6	0	0	0	0	8	59	0	0	0	0	0	0	0	0	9	0	0	0	0	0	0	0	0	0	0	0	0	0	12
Otu001662	0	0	0	0	0	0	0	0	0	0	0	0	2	18	0	0	0	0	0	0	0	0	0	0	0	0	14	0	0	0	0	0	0	0	0	0	0	0	95	0	0	0	0	0	0	0	0	0	0
Otu001663	3	0	0	0	0	0	0	0	3	0	0	0	10	0	0	0	3	0	0	0	0	0	0	0	0	0	0	2	0	0	0	0	0	0	1	2	0	0	0	0	0	0	0	1	0	0	0	0	0
Otu001664	2	0	0	0	0	0	0	0	0	0	0	0	0	0	0	0	0	0	0	0	0	0	0	0	0	0	0	0	0	0	0	0	0	0	0	0	0	0	0	0	0	0	0	0	0	0	0	0	0
Otu001665	0	0	0	0	4	0	0	0	0	0	0	0	0	0	0	0	0	3	0	0	0	0	0	2	0	0	4	0	0	0	0	0	0	0	0	0	1	0	0	0	0	0	2	0	0	0	0	0	0
Otu001667	0	0	0	2	0	4	0	0	1	3	0	0	0	0	1	0	0	0	0	0	0	0	0	0	0	0	0	0	0	0	0	1	0	0	36	0	0	0	0	0	1	35	0	0	0	0	13	0	0
Otu001668	0	0	0	0	0	0	0	0	0	0	2	6	0	0	0	0	0	0	0	0	0	0	6	0	0	0	0	0	0	0	0	0	0	0	0	0	4	0	0	0	0	0	0	0	0	0	0	0	91
Otu001669	0	0	0	0	19	9	0	0	1	0	0	0	0	0	0	0	0	0	0	0	0	0	5	0	0	0	0	0	0	0	0	0	0	0	0	0	0	0	0	0	0	0	0	1	0	0	0	0	0
Otu001670	0	0	0	0	0	0	0	0	0	0	0	0	0	0	0	0	0	0	0	0	0	0	0	0	16	24	0	0	0	0	0	0	0	0	0	0	0	0	0	0	0	0	0	0	0	0	0	0	0
Otu001671	0	0	0	0	0	3	0	0	0	0	0	0	0	0	0	0	1	0	0	0	1	0	0	0	0	0	0	0	0	0	10	1	0	0	0	0	0	0	0	0	0	0	0	5	0	0	0	0	0
Otu001672	1	0	0	0	0	0	0	0	0	0	0	5	9	0	0	0	0	0	0	0	0	0	0	0	0	0	0	0	0	0	0	0	0	0	0	0	0	0	4	0	0	0	31	0	0	0	0	0	0
Otu001673	0	0	0	0	0	0	0	1	0	0	0	1	0	0	0	0	1	1	7	9	0	0	3	38	0	0	0	0	0	0	1	2	0	0	0	0	0	0	0	0	0	1	0	0	1	0	0	0	1
Otu001674	0	2	0	0	0	0	1	0	0	0	0	0	0	0	0	0	0	0	0	0	0	0	0	0	0	0	0	0	0	0	1	0	0	0	0	0	1	1	0	0	0	0	0	0	0	0	0	0	0
Otu001675	0	0	0	0	0	0	0	0	0	0	0	0	0	0	0	0	1	0	0	0	0	0	3	47	0	0	0	0	0	0	0	0	0	0	0	0	0	0	0	0	0	0	4	6	0	0	0	0	30
Otu001676	0	0	0	0	0	0	0	0	0	0	0	0	0	0	0	0	130	0	0	0	0	0	0	0	0	0	0	0	0	0	0	0	0	0	0	0	0	0	0	0	0	0	3	0	0	0	0	0	0
Otu001677	0	0	0	0	0	0	0	0	0	0	1	0	0	0	0	0	0	0	0	0	0	0	0	0	0	0	0	0	0	0	0	0	0	0	0	0	0	0	0	0	0	0	0	0	0	0	0	0	0
Otu001679	0	0	0	0	0	0	0	0	0	0	0	0	0	0	0	0	0	0	0	0	41	3	0	0	24	0	0	0	0	0	0	0	0	0	0	0	0	0	0	0	0	0	0	0	0	26	0	0	0
Otu001680	0	0	0	0	0	0	0	0	0	0	0	0	0	0	0	11	0	0	0	0	0	0	11	0	0	0	0	0	0	0	3	2	0	0	23	15	0	0	0	0	0	0	0	0	0	0	0	0	44
Otu001681	0	0	0	0	0	0	0	0	0	0	0	0	0	0	0	0	0	0	0	0	0	0	25	0	0	0	0	0	0	0	0	0	0	0	0	0	0	0	0	0	0	0	0	0	0	0	0	0	2
Otu001682	0	0	0	0	0	0	0	0	0	0	0	0	0	0	0	0	0	0	0	0	0	0	0	0	11	0	0	0	0	0	0	0	0	0	0	0	0	0	0	0	0	0	0	0	0	0	0	0	0
Otu001683	0	0	0	0	0	0	0	0	0	0	0	0	0	0	0	0	0	0	0	0	0	0	0	0	0	0	0	0	0	0	0	0	0	0	0	0	0	0	0	0	0	0	0	0	0	0	30	9	0
Otu001684	0	0	0	0	0	0	0	0	0	0	0	0	0	0	0	4	0	0	0	0	0	0	0	0	0	0	0	0	0	0	0	0	0	0	0	0	0	0	0	0	2	5	0	0	0	0	7	0	0
Otu001685	0	0	0	0	0	0	0	4	0	0	0	0	0	0	0	0	0	0	0	1	0	0	3	0	0	0	0	0	0	1	0	0	17	14	0	0	0	0	0	0	0	0	0	0	1	0	0	0	0
Otu001688	0	0	0	0	0	0	0	0	0	0	1	0	4	25	0	2	0	0	0	0	0	0	1	0	0	9	0	0	0	0	0	0	0	3	0	0	0	0	2	0	0	0	0	0	0	0	0	0	0
Otu001689	0	0	0	0	0	0	0	0	0	0	0	0	0	0	7	0	0	0	0	0	0	0	0	0	0	0	0	0	0	0	0	0	0	0	0	0	0	0	0	0	66	58	0	0	0	0	0	0	0
Otu001690	0	0	0	66	0	0	0	0	0	0	0	0	0	0	0	0	0	0	0	0	0	0	0	64	0	0	0	0	0	0	0	0	0	0	0	0	0	0	0	0	0	0	0	0	0	0	0	0	0
Otu001691	4	0	0	0	0	0	1	0	0	0	1	3	0	0	0	0	0	0	0	0	0	0	0	0	0	0	0	4	0	0	0	1	43	37	0	0	0	1	0	0	0	0	0	0	0	0	0	0	0
Otu001692	0	0	0	0	0	0	0	0	0	0	0	0	0	0	0	0	0	0	1	0	0	0	1	0	0	0	0	0	0	0	0	0	0	0	0	61	0	0	0	0	0	0	0	0	0	0	0	1	0
Otu001693	0	0	0	0	0	0	0	0	0	0	0	0	0	0	0	0	0	0	0	17	6	23	0	0	0	0	0	0	0	0	0	0	0	0	0	0	0	0	0	0	0	0	0	0	48	0	0	0	0
Otu001694	0	0	0	0	0	0	0	0	0	0	0	0	0	0	0	0	0	1	0	2	0	0	0	0	0	0	0	0	0	0	0	0	0	0	25	0	0	0	0	0	0	0	1	0	0	2	0	0	1
Otu001696	110	0	0	0	0	0	0	0	0	0	0	0	0	0	0	0	0	0	0	0	0	0	0	0	0	0	0	0	0	0	0	0	0	0	0	0	0	0	0	0	0	0	0	0	0	0	0	0	0
Otu001698	0	1	0	0	0	0	0	0	0	0	0	0	23	67	0	0	0	2	0	0	0	3	0	0	0	0	0	0	0	1	0	0	0	0	0	0	0	0	0	0	0	0	0	0	0	0	0	0	0
Otu001701	0	0	0	0	0	0	0	0	0	0	0	0	0	0	0	0	0	0	106	0	0	0	0	0	0	0	0	0	0	0	0	0	0	0	0	0	0	0	0	0	0	0	0	0	2	0	0	0	0
Otu001703	0	0	0	0	0	0	0	0	0	0	0	0	0	0	0	0	0	0	0	0	0	0	0	0	0	127	0	0	0	0	0	0	0	0	0	0	0	0	0	0	0	0	0	0	0	0	0	0	0
Otu001704	0	0	0	0	0	21	0	0	0	0	0	0	0	0	0	0	0	0	0	0	0	0	0	0	0	0	0	0	0	0	84	22	0	0	0	0	0	0	0	0	0	0	0	0	0	0	0	0	0
Otu001705	0	0	0	0	0	0	0	0	0	0	0	0	0	0	0	0	0	0	0	0	0	0	0	0	0	0	0	0	0	0	0	0	0	0	0	0	1	0	0	0	0	0	11	0	0	0	0	0	0
Otu001706	1	0	0	0	0	20	0	0	0	0	0	0	0	0	0	0	0	5	0	0	0	0	0	0	0	0	0	0	0	0	0	6	0	0	0	0	0	0	0	0	2	0	0	0	0	0	0	0	44
Otu001708	0	0	7	3	0	0	1	0	0	0	0	0	0	0	0	0	0	0	0	0	0	0	0	0	0	0	0	0	0	0	0	0	33	0	0	0	2	0	0	0	0	0	0	2	14	0	0	0	0
Otu001709	0	0	0	0	34	0	1	0	0	1	0	1	0	0	0	2	0	0	0	0	0	0	4	2	0	0	0	0	0	0	2	0	0	2	8	1	0	0	2	5	0	0	0	0	0	0	7	0	1
Otu001710	0	0	0	0	2	0	0	0	0	0	0	0	0	0	0	0	0	0	0	0	0	0	5	0	0	0	0	0	0	0	0	0	0	0	24	0	0	0	0	0	0	3	0	0	0	0	0	0	0
Otu001711	1	0	17	5	0	0	0	0	0	0	0	3	2	0	0	0	0	0	0	0	0	0	0	0	0	0	0	0	20	36	0	0	0	0	0	0	0	0	4	0	0	0	0	0	0	0	0	0	0
Otu001712	0	4	0	0	2	10	0	0	0	0	13	0	0	0	0	0	5	0	0	0	0	0	0	0	0	0	0	0	0	0	0	2	0	0	0	0	0	1	0	0	4	0	0	1	0	0	0	0	0
Otu001713	0	0	0	0	0	0	0	0	0	0	0	0	0	0	0	1	0	0	3	2	0	0	0	0	16	7	0	0	0	0	0	0	0	0	0	0	0	0	1	0	0	0	0	0	0	0	7	0	0
Otu001715	0	0	0	0	0	0	0	0	0	0	0	0	0	0	4	2	0	0	0	0	0	0	0	0	0	0	0	0	0	0	7	0	0	0	0	0	0	0	0	0	109	3	0	0	0	0	0	0	0
Otu001717	0	0	0	0	0	0	1	3	2	0	2	1	1	0	0	0	2	2	0	0	0	0	0	0	0	0	0	0	0	0	0	0	0	0	0	0	0	3	0	0	0	0	1	1	0	0	0	0	0
Otu001718	0	0	0	0	0	0	0	0	0	0	0	0	0	0	0	0	0	0	0	0	0	0	0	0	0	0	0	2	0	0	0	0	0	0	0	0	0	0	0	0	0	0	0	0	0	0	0	0	0
Otu001720	0	0	0	0	3	0	11	0	0	0	0	0	0	0	0	0	0	0	0	0	0	0	0	0	5	0	0	0	0	0	25	9	0	0	0	0	10	14	0	0	0	0	0	0	0	0	0	0	0
Otu001721	0	0	0	0	0	0	0	0	0	0	0	0	0	0	1	0	0	0	0	0	0	74	0	0	0	0	0	0	0	0	0	0	0	0	0	0	0	0	0	0	0	0	0	0	11	0	1	0	0
Otu001722	0	0	1	0	0	0	0	0	0	0	0	0	3	0	0	0	0	0	3	5	0	0	0	13	0	0	0	0	0	2	0	0	0	0	0	0	0	0	0	0	0	0	2	0	0	0	0	0	0
Otu001723	0	0	0	0	0	0	0	0	0	0	0	0	0	0	0	0	0	0	0	0	0	0	0	0	0	0	0	0	0	0	0	0	0	36	0	0	0	0	0	0	0	0	0	0	0	0	0	0	0
Otu001725	0	0	0	0	0	0	0	0	0	0	0	0	0	0	0	0	0	0	0	0	0	0	0	0	0	0	0	0	0	0	0	0	0	0	11	0	0	0	0	0	0	0	0	0	0	0	0	0	0
Otu001727	0	0	0	0	0	0	0	0	0	0	0	0	0	0	0	0	0	0	0	0	0	0	0	0	0	0	0	0	0	0	0	0	0	0	0	0	0	0	0	0	105	0	0	0	0	0	0	0	0
Otu001729	0	0	0	0	0	0	0	0	0	35	0	0	0	0	0	0	0	0	0	0	0	0	0	0	0	0	0	0	0	0	0	0	0	0	0	0	0	0	0	0	0	0	0	0	0	0	0	0	0
Otu001730	0	0	0	0	0	0	0	0	0	0	0	0	0	0	0	11	0	0	3	0	0	0	0	0	0	0	0	0	0	0	0	0	0	0	0	0	0	0	0	0	0	0	0	0	0	9	0	0	0
Otu001731	0	0	0	0	0	0	0	0	0	0	0	0	0	0	0	0	0	0	0	0	0	9	0	0	0	0	0	0	0	0	0	0	0	0	0	0	0	0	0	0	0	0	0	2	12	0	0	0	0
Otu001732	3	0	0	0	0	0	0	0	7	8	34	0	19	0	0	0	0	0	0	0	0	0	0	0	0	0	0	0	0	0	0	8	0	0	1	7	0	0	0	0	0	0	0	0	0	0	0	0	0
Otu001734	0	0	0	0	0	0	0	0	0	0	0	0	0	0	17	19	0	0	0	0	0	0	0	0	0	0	0	0	0	0	0	0	0	0	0	0	0	0	0	0	4	0	0	0	0	0	0	0	0
Otu001735	0	0	0	1	0	0	0	0	0	0	0	0	0	0	0	0	0	0	0	0	0	0	0	0	0	0	0	0	0	0	0	0	0	0	0	0	0	0	0	0	0	0	0	0	0	0	0	0	0
Otu001737	0	0	0	0	0	0	0	0	0	0	0	1	0	0	5	20	0	0	0	0	0	0	0	0	0	0	0	0	0	0	3	26	0	0	0	0	0	0	0	0	0	19	0	0	0	9	0	0	0
Otu001738	0	0	0	0	10	0	0	0	0	0	0	0	0	0	0	4	1	0	0	0	0	0	0	0	0	0	0	1	0	0	0	0	0	0	0	0	0	0	0	0	0	0	0	0	0	0	0	0	0
Otu001739	0	0	0	0	0	0	3	3	7	1	0	0	2	6	0	0	0	0	0	0	1	11	2	0	2	1	0	0	0	0	1	0	7	2	2	3	3	0	18	1	0	0	1	3	0	0	6	0	0
Otu001740	0	0	0	0	0	0	0	0	0	0	0	0	0	0	0	0	0	0	1	0	0	0	0	0	0	0	0	0	0	0	0	0	0	0	0	0	0	0	0	0	0	0	0	0	14	90	0	0	0
Otu001742	0	0	0	0	0	0	0	0	0	0	0	0	0	0	0	120	0	0	0	0	0	0	0	0	0	0	0	0	0	0	0	0	0	0	0	0	0	0	0	0	0	0	0	0	0	0	0	0	0
Otu001743	0	0	0	0	0	0	0	0	4	0	6	0	0	0	0	0	3	1	0	0	0	5	0	0	0	0	0	0	0	0	0	0	0	5	15	0	3	0	0	0	0	0	3	4	0	0	0	0	0
Otu001744	0	0	0	0	0	0	2	7	1	3	1	1	11	65	0	0	0	0	0	0	0	0	1	0	0	0	0	0	0	0	0	0	0	0	1	0	4	0	10	3	0	0	0	0	0	0	0	0	0
Otu001745	0	0	0	0	0	0	0	0	0	0	0	0	0	0	0	0	0	0	0	0	0	0	0	0	0	0	5	0	0	0	0	0	0	0	0	0	0	0	0	0	0	0	1	0	0	0	0	0	0
Otu001746	0	0	0	0	0	0	0	0	0	0	0	0	0	0	0	0	0	0	0	0	0	0	0	0	0	0	0	0	0	0	0	0	0	0	0	3	0	0	0	0	0	0	0	0	0	3	0	0	5
Otu001749	1	0	0	0	0	0	0	0	1	0	0	0	0	0	0	0	0	0	0	0	0	0	0	0	0	0	0	1	0	0	0	0	0	0	0	0	85	0	0	0	0	0	0	0	0	0	6	0	0
Otu001750	0	0	0	0	0	0	0	0	0	0	0	0	0	0	0	0	14	12	0	0	9	0	0	0	0	0	0	0	0	0	0	0	0	0	0	0	0	0	0	0	0	0	0	0	0	0	0	0	0
Otu001751	0	0	0	0	0	0	0	0	0	0	0	0	0	0	0	0	0	0	0	0	0	0	0	0	0	0	0	0	0	0	0	0	0	0	0	0	0	0	0	31	1	44	0	0	0	0	0	0	0
Otu001752	0	2	0	0	0	0	0	0	0	10	0	0	0	0	0	1	0	0	0	0	0	0	0	0	0	0	0	0	2	0	0	1	0	0	0	0	0	0	0	0	8	1	0	0	0	0	0	2	0
Otu001754	3	0	0	0	0	0	0	0	0	0	2	1	0	0	0	0	0	0	0	0	0	0	0	0	0	0	0	0	0	0	0	0	0	0	0	0	0	0	0	0	0	0	0	0	0	0	0	0	0
Otu001755	0	0	0	0	0	0	0	0	0	0	0	0	0	0	0	0	0	0	0	0	0	0	0	0	0	0	0	0	0	0	0	0	0	0	0	0	0	0	0	0	0	0	0	0	0	0	0	0	0
Otu001757	0	0	0	0	0	0	0	0	0	0	0	0	0	0	2	2	0	0	0	0	0	0	0	0	0	0	0	0	0	0	0	0	0	0	0	0	0	0	0	0	0	0	0	0	6	0	0	0	0
Otu001759	0	0	0	0	0	0	0	0	0	0	0	0	0	0	20	0	0	0	0	0	0	0	0	0	0	0	0	0	0	0	0	10	0	0	0	0	0	0	0	0	1	0	0	0	0	0	0	0	0
Otu001760	0	0	0	0	0	0	0	0	0	0	0	0	0	0	0	0	0	0	0	0	0	0	0	0	0	0	0	0	0	0	0	0	0	0	0	0	0	0	0	0	0	0	0	0	0	0	0	0	100
Otu001762	0	0	0	0	0	0	0	0	0	0	0	0	0	0	0	0	0	0	0	0	0	0	51	0	0	0	0	0	0	0	0	0	0	0	0	0	0	0	0	0	0	0	0	0	0	0	0	0	0
Otu001763	0	0	0	0	8	0	0	0	0	0	0	0	0	0	3	16	0	0	0	0	0	0	0	0	0	0	0	0	0	0	1	6	0	0	0	0	0	0	1	0	0	1	0	0	0	0	0	0	0
Otu001764	0	0	0	0	0	0	0	0	0	0	0	2	0	0	0	0	0	0	0	6	0	0	0	1	0	0	1	0	0	0	0	0	3	0	0	0	0	0	0	0	4	0	0	0	0	3	0	0	0
Otu001769	0	0	0	0	0	0	0	0	0	0	0	0	0	0	0	0	0	13	0	0	0	0	0	0	0	0	0	0	4	0	0	0	0	0	0	0	0	0	0	0	0	0	0	11	0	0	0	0	0
Otu001770	0	0	0	0	0	0	0	0	0	0	0	0	0	0	0	0	0	0	0	0	0	0	0	0	0	0	0	0	0	0	5	0	0	0	0	0	0	0	2	0	10	0	0	2	0	0	0	0	0
Otu001771	2	0	1	0	3	0	1	0	3	0	8	1	2	5	0	4	0	1	0	0	0	0	1	0	2	0	0	1	0	0	4	3	2	1	1	1	2	2	2	2	2	2	0	2	2	0	0	0	1
Otu001774	0	0	0	0	0	0	0	1	0	0	0	0	0	0	0	0	0	0	0	0	0	0	0	0	0	0	0	0	0	0	0	0	0	0	0	0	0	0	0	0	0	0	0	0	0	0	0	0	0
Otu001775	0	0	0	0	0	0	0	0	0	0	0	0	0	0	0	0	0	0	31	27	0	0	0	0	0	0	0	0	0	0	0	0	0	0	0	0	0	0	0	0	0	0	0	0	3	0	0	0	0
Otu001776	0	0	0	0	0	0	0	0	0	0	0	0	0	0	0	0	0	0	0	0	0	0	0	0	0	0	0	0	0	0	0	0	0	32	0	0	0	0	0	0	0	0	0	0	0	0	0	0	0
Otu001777	0	0	0	0	0	0	0	0	0	0	0	0	0	0	5	0	0	0	16	8	0	0	0	0	0	0	0	0	0	0	0	0	0	0	0	0	0	0	0	0	0	0	0	0	28	56	0	0	0
Otu001778	0	0	0	1	0	0	0	0	1	0	0	0	0	2	0	0	0	0	0	0	0	0	0	0	7	6	0	0	0	0	0	0	0	0	0	0	0	1	0	24	0	0	0	0	0	4	0	1	0
Otu001779	0	0	0	0	0	0	0	0	0	1	1	0	0	0	1	1	3	0	5	8	0	0	0	0	0	0	0	0	1	0	4	1	0	0	2	0	0	3	0	0	0	0	0	0	9	2	0	0	9
Otu001781	0	0	0	0	0	0	0	0	1	0	0	0	0	0	0	0	0	0	0	0	0	8	0	0	0	0	0	0	0	0	0	0	0	0	0	0	0	0	0	0	0	0	0	0	0	0	0	0	0
Otu001782	0	0	0	0	0	0	0	0	0	0	0	0	0	0	0	0	1	0	1	1	0	0	0	8	0	0	0	0	0	0	0	0	0	0	0	0	0	0	0	0	0	0	0	2	0	61	0	0	0
Otu001784	0	0	0	0	0	0	0	0	12	0	0	0	0	0	0	0	0	0	0	0	0	0	0	0	0	0	0	0	0	0	0	0	0	0	0	101	0	0	0	0	0	0	0	0	0	0	0	0	0
Otu001787	0	0	0	0	0	0	0	0	0	0	0	0	0	0	0	0	4	4	0	0	0	0	0	0	0	0	0	0	0	0	0	2	0	0	0	0	0	0	0	0	0	0	13	2	0	0	0	0	0
Otu001789	0	0	0	0	0	0	0	0	0	0	0	0	0	0	2	0	0	0	0	0	0	0	0	0	0	0	0	0	0	0	0	0	0	0	0	0	0	0	0	0	1	12	0	0	0	0	0	0	0
Otu001790	0	0	0	0	0	0	0	0	0	0	2	0	0	0	0	0	0	0	5	0	0	0	0	0	0	0	0	0	0	0	0	0	0	0	0	0	4	0	0	0	1	0	0	0	0	46	0	0	0
Otu001792	10	45	9	6	0	0	0	0	0	0	0	0	0	0	0	0	0	0	0	0	0	0	0	0	0	0	3	0	3	1	0	0	0	0	0	1	0	0	1	0	0	0	0	1	0	0	0	0	0
Otu001794	0	0	0	0	0	0	0	0	0	0	0	0	0	0	0	0	0	0	0	0	0	0	0	0	0	0	0	0	0	0	0	0	0	0	0	0	0	0	0	0	0	0	2	0	0	0	0	0	102
Otu001795	0	0	0	0	0	0	0	0	0	4	0	0	0	0	0	8	0	0	0	0	0	0	0	0	0	0	0	0	0	0	0	0	0	0	0	0	0	0	0	0	0	0	3	0	0	0	0	0	0
Otu001797	0	0	0	1	0	0	0	0	0	0	0	0	0	1	0	0	0	0	41	17	0	0	0	0	0	2	0	0	2	0	0	0	1	0	0	0	0	0	0	0	0	0	0	0	2	17	0	0	0
Otu001798	0	0	0	0	0	0	8	4	5	0	0	0	0	0	0	27	0	0	0	0	0	0	0	0	0	0	0	0	0	0	0	4	0	6	0	0	0	0	0	0	0	0	0	0	0	0	0	0	0
Otu001799	0	0	0	0	0	1	0	0	2	2	0	0	2	4	3	0	0	0	0	0	0	0	11	1	0	0	0	0	3	0	1	2	0	2	25	0	0	0	29	5	0	0	0	0	0	0	1	0	0
Otu001800	0	0	0	0	0	0	0	14	0	0	0	0	0	0	0	63	0	0	0	0	20	0	0	0	0	0	0	0	0	0	0	0	0	0	0	0	0	0	0	0	13	0	0	0	0	0	0	0	0
Otu001801	3	12	3	3	0	1	0	0	0	2	0	1	1	0	0	6	0	2	0	0	0	0	0	0	0	1	3	2	0	5	0	1	0	0	0	1	1	0	0	1	5	1	0	0	0	0	1	5	1
Otu001802	0	0	0	0	0	35	0	0	0	0	0	0	0	0	0	0	0	0	0	0	0	0	0	0	0	0	0	0	0	0	4	0	0	0	0	0	0	0	0	0	0	0	0	0	0	0	0	0	0
Otu001804	5	0	0	9	0	0	0	0	0	0	0	0	18	0	0	0	0	0	0	0	0	0	0	0	0	0	0	0	6	0	0	0	0	0	0	0	0	0	0	0	0	0	0	0	0	0	0	4	0
Otu001805	0	0	0	0	0	0	0	0	0	0	14	0	0	0	0	0	0	0	68	0	1	0	0	0	0	0	0	0	0	0	0	0	0	0	0	0	0	0	0	0	0	0	0	0	0	0	0	0	0
Otu001807	0	0	0	0	0	0	0	0	0	0	0	0	0	0	0	53	0	0	0	0	0	0	0	0	0	0	0	0	0	0	0	0	2	0	0	0	0	0	2	0	0	0	0	0	0	0	0	0	0
Otu001808	0	0	0	0	0	0	29	0	0	0	0	0	0	0	0	0	0	0	0	0	0	0	0	0	0	0	0	0	0	0	0	0	0	0	0	0	0	0	0	0	0	0	0	0	0	0	0	0	0
Otu001809	0	0	0	0	0	0	0	0	0	0	0	0	0	0	0	0	0	41	0	0	0	0	0	0	0	0	0	0	0	0	0	0	0	0	0	30	0	0	0	0	0	0	35	3	0	0	0	0	0
Otu001810	0	0	0	0	0	0	0	0	0	0	0	0	0	0	0	0	0	0	2	9	0	0	0	0	0	0	0	0	0	0	0	0	0	0	0	0	0	0	0	0	0	1	0	0	48	0	3	0	4
Otu001811	0	0	0	0	0	0	0	90	1	0	0	0	0	0	0	0	0	0	0	0	0	0	0	0	0	0	0	0	0	0	0	0	9	0	0	0	0	0	0	0	0	0	0	0	0	0	0	0	0
Otu001812	0	0	0	0	0	0	0	0	0	0	0	0	0	0	0	0	0	0	0	0	0	0	0	0	0	0	0	0	0	0	0	0	0	0	0	0	0	0	0	0	0	0	0	0	0	0	0	4	0
Otu001813	0	0	0	0	0	0	0	0	0	0	0	0	0	0	1	0	0	0	1	0	0	0	0	0	0	0	0	0	0	0	0	0	0	0	0	0	0	0	0	0	0	0	0	0	79	0	0	0	0
Otu001815	0	0	1	0	0	0	0	0	13	0	0	0	0	0	0	0	0	0	0	12	0	0	0	0	0	0	0	0	0	0	0	0	0	0	0	0	0	0	0	0	0	0	0	0	0	0	0	0	0
Otu001816	1	3	0	0	0	0	1	0	0	0	1	9	3	6	0	0	4	1	0	0	0	0	1	9	0	1	0	1	1	0	0	0	1	0	1	1	1	2	5	0	0	0	0	0	0	0	0	0	1
Otu001818	2	0	0	0	0	0	0	0	0	0	0	0	0	0	0	0	0	0	0	0	0	0	0	0	0	0	0	0	0	0	4	0	0	0	0	0	0	0	0	0	0	0	0	0	0	0	0	0	0
Otu001819	2	0	5	2	0	4	0	0	0	0	0	0	0	0	0	0	9	0	0	0	0	0	0	5	0	0	0	0	15	0	0	0	5	0	0	0	0	0	0	0	0	0	0	0	0	0	0	0	0
Otu001820	0	0	0	0	0	0	0	0	3	0	0	0	0	0	14	0	0	0	0	0	0	0	0	0	0	17	0	0	0	0	0	56	10	0	3	0	0	0	2	0	0	0	0	0	0	0	0	0	0
Otu001822	0	0	0	0	0	4	0	0	0	0	0	0	0	0	0	0	0	0	0	0	0	0	0	80	0	0	0	0	0	0	0	0	0	0	0	0	0	0	0	0	0	0	0	0	0	0	0	0	0
Otu001823	0	0	0	0	0	0	0	0	0	0	0	0	0	0	0	0	0	0	0	0	0	0	0	0	0	0	0	0	0	0	0	0	0	0	0	0	0	0	0	0	0	0	0	0	0	0	0	0	0
Otu001824	0	0	0	0	0	0	0	0	0	0	0	0	0	0	0	2	0	0	0	0	0	0	0	0	40	0	0	0	0	0	0	0	0	0	0	0	0	0	0	0	0	0	0	0	0	20	0	0	0
Otu001825	0	0	0	0	0	0	0	0	0	0	0	0	3	0	0	0	1	0	0	0	0	0	0	0	0	0	0	0	0	0	0	9	0	0	0	0	0	0	0	0	2	10	0	0	0	0	0	0	0
Otu001826	11	2	1	1	1	0	0	0	0	0	0	0	0	0	0	1	8	4	0	1	0	0	0	0	0	0	0	9	0	2	0	0	0	0	1	12	0	0	0	0	0	0	2	1	0	0	0	0	2
Otu001827	0	0	0	0	0	0	0	0	0	0	0	0	0	0	0	0	0	0	1	17	0	0	0	0	0	0	0	0	0	0	0	0	0	0	0	0	0	0	0	0	0	0	0	0	0	3	0	0	0
Otu001828	0	0	0	0	0	0	0	0	0	0	0	0	0	0	0	0	0	5	0	0	0	0	0	0	0	0	0	0	0	0	22	0	0	0	0	0	0	0	0	0	0	0	0	11	0	0	0	0	34
Otu001829	0	0	0	0	0	0	33	2	0	0	0	0	0	3	0	0	0	0	0	0	0	0	0	0	0	0	0	0	0	1	0	0	10	0	0	0	2	1	0	41	0	0	0	0	0	0	0	0	0
Otu001830	0	0	2	0	0	0	0	2	0	9	0	0	8	0	0	0	0	0	5	0	0	0	0	0	0	0	0	0	5	0	0	0	0	13	29	0	0	0	3	0	0	0	0	0	0	0	0	0	0
Otu001831	0	2	0	1	1	1	0	0	3	0	0	0	3	0	3	5	0	0	1	0	0	0	2	0	0	0	0	0	0	0	1	0	0	0	0	0	4	0	1	0	2	0	2	0	4	3	3	0	0
Otu001832	0	0	0	0	0	0	0	0	0	0	0	0	4	31	0	0	0	0	0	0	0	0	0	0	0	0	0	0	0	0	2	0	0	0	0	0	0	0	0	0	0	0	0	0	0	0	0	0	0
Otu001833	0	0	0	0	0	11	0	0	0	0	0	0	0	0	21	33	0	0	0	0	4	7	0	0	0	0	0	0	0	0	0	19	0	0	0	0	0	0	0	0	0	6	0	0	0	0	0	0	0
Otu001834	0	0	0	0	11	0	0	0	0	0	0	0	0	0	0	0	0	0	0	0	0	0	0	0	0	0	0	0	0	0	0	0	0	0	0	0	0	0	0	0	0	0	3	0	0	0	0	0	0
Otu001835	0	0	0	0	0	0	0	0	0	0	0	0	0	0	0	0	0	0	0	18	0	0	0	0	0	0	0	0	0	0	0	0	0	0	0	0	0	0	0	0	0	0	0	0	0	0	0	0	0
Otu001837	0	0	0	0	0	0	0	0	3	0	0	0	0	0	0	0	0	0	0	0	0	0	0	0	0	0	0	0	0	0	0	0	0	0	39	0	0	0	0	0	0	0	3	0	0	0	0	0	0
Otu001838	0	0	11	0	0	0	0	0	0	0	0	3	0	0	0	0	0	0	0	0	0	0	0	0	0	0	0	0	0	0	0	0	0	0	0	0	0	0	22	0	0	0	0	0	0	0	0	0	0
Otu001839	0	0	0	0	0	0	0	0	0	0	0	0	0	0	0	0	0	0	0	0	0	0	0	0	0	0	0	0	0	0	0	0	0	0	0	0	0	0	0	0	0	0	0	0	0	30	0	0	0
Otu001840	0	0	0	2	0	0	0	0	0	0	0	0	1	0	0	0	0	0	0	0	0	0	18	0	0	0	0	0	0	0	0	0	0	0	14	0	0	0	7	0	0	0	0	0	0	0	0	0	0
Otu001841	4	3	0	0	0	0	0	0	5	0	0	0	1	0	0	0	0	0	0	0	0	0	0	0	0	0	0	0	0	0	0	0	0	0	9	27	0	0	0	0	0	0	0	0	0	0	0	0	0
Otu001842	0	0	0	0	0	0	0	0	0	0	0	0	6	0	0	0	0	0	0	0	0	0	0	0	0	0	0	0	0	0	0	0	0	0	0	0	0	0	0	0	0	0	0	0	0	0	0	0	0
Otu001843	1	0	0	0	0	0	0	0	0	0	0	0	0	0	0	0	0	0	0	0	0	0	0	0	0	0	0	0	0	0	0	0	0	0	0	0	0	0	0	0	0	0	0	0	0	0	0	0	0
Otu001845	0	0	0	0	0	0	0	0	0	0	0	0	0	0	0	0	0	0	2	6	0	94	0	0	0	0	0	0	0	0	0	0	0	0	0	0	0	0	0	0	0	0	0	0	0	0	1	1	0
Otu001846	0	0	0	0	0	0	4	1	0	0	0	3	0	0	0	0	0	0	0	0	0	0	2	0	5	3	0	0	0	0	0	0	0	0	0	0	0	2	0	0	0	0	0	0	0	0	0	0	2
Otu001847	0	0	0	0	0	0	0	0	0	0	0	0	0	0	0	0	0	0	0	0	0	0	0	0	0	0	0	0	0	0	0	0	0	0	0	0	0	0	0	0	0	0	0	0	0	0	0	0	0
Otu001849	0	0	1	0	0	0	0	0	4	0	24	0	0	5	0	0	0	0	0	0	0	0	0	0	4	0	9	0	0	2	0	0	0	0	0	0	0	0	4	0	0	0	0	0	0	0	0	0	13
Otu001850	0	0	0	2	0	0	0	0	2	0	0	0	0	0	0	0	0	0	0	0	2	0	0	2	6	0	0	0	1	2	0	0	0	1	0	2	0	0	0	0	0	0	0	0	0	3	0	3	0
Otu001851	0	0	0	0	0	0	0	32	0	0	0	0	0	0	0	0	0	0	39	0	0	0	0	0	0	0	0	0	1	0	0	0	0	0	0	0	0	0	0	0	0	0	0	0	0	0	0	1	16
Otu001852	0	0	0	0	0	0	0	2	0	0	0	0	0	0	0	0	0	0	0	0	0	0	0	0	0	0	0	0	3	0	0	0	0	0	0	0	0	0	0	0	0	0	0	0	0	0	0	0	0
Otu001854	0	0	0	0	8	0	0	0	0	0	0	0	0	0	0	0	0	0	0	0	0	0	0	0	0	0	0	0	0	0	0	0	0	0	0	0	0	0	0	0	0	0	0	0	0	0	0	0	0
Otu001856	20	0	0	0	0	0	0	0	0	0	0	0	0	0	0	0	0	0	0	0	0	0	0	0	0	0	0	0	0	0	0	0	0	0	0	0	0	0	0	0	0	0	0	0	0	0	0	0	0
Otu001857	0	0	0	0	0	0	0	0	69	0	0	0	0	0	0	0	0	0	0	0	0	0	0	0	0	0	0	0	0	0	0	0	0	0	0	32	0	0	0	0	0	0	0	0	0	0	0	1	0
Otu001858	0	0	0	0	0	1	0	0	0	0	0	0	0	0	0	0	0	0	0	0	0	0	12	0	0	0	0	0	0	0	16	0	0	0	0	0	0	0	0	0	0	0	0	0	0	0	0	0	64
Otu001859	0	0	0	0	0	0	1	0	0	5	1	0	0	12	0	0	0	0	0	0	0	0	1	79	0	0	0	0	0	0	0	0	0	0	0	0	0	0	1	0	0	0	0	0	0	0	0	0	0
Otu001861	0	0	0	0	0	0	0	0	0	0	0	0	1	0	0	0	0	1	0	0	0	0	0	0	0	0	0	0	0	0	0	0	0	0	0	0	0	0	0	0	0	0	0	0	0	0	0	0	0
Otu001862	0	0	0	0	0	0	0	0	1	1	0	0	0	0	0	0	3	0	0	0	0	0	0	0	0	0	0	9	0	0	0	0	0	0	6	2	0	0	0	0	1	0	0	3	0	0	0	0	0
Otu001863	0	3	7	4	0	0	0	3	0	0	0	0	0	5	0	0	0	0	0	0	0	0	0	1	0	0	0	0	0	4	0	0	0	18	0	0	0	15	1	2	0	0	0	0	0	0	0	5	0
Otu001864	1	1	0	0	0	0	0	0	0	0	49	1	0	0	0	0	0	0	0	0	0	0	0	0	0	0	0	14	0	0	0	0	0	0	0	0	3	0	0	0	0	0	0	0	0	0	0	0	0
Otu001865	0	0	2	24	0	0	0	0	0	0	5	8	0	0	3	0	0	0	0	0	0	0	0	0	0	0	0	0	0	6	0	0	0	0	0	0	13	0	0	0	0	0	4	0	0	0	0	0	0
Otu001866	0	0	0	0	0	0	0	0	0	0	0	0	0	0	0	5	2	0	0	0	0	0	0	0	0	0	0	0	0	0	0	0	0	0	0	0	0	0	0	0	3	0	0	0	0	0	0	0	0
Otu001867	0	0	0	0	0	0	0	0	0	0	3	0	0	0	0	0	0	0	0	0	0	0	0	0	0	0	0	0	0	0	0	0	0	0	0	0	0	0	0	0	0	0	0	0	0	0	0	0	0
Otu001869	0	0	0	0	0	0	0	0	0	0	0	0	0	0	0	0	0	0	0	0	0	0	0	0	0	0	0	0	0	0	0	0	0	0	0	0	0	0	0	0	0	0	0	0	0	0	0	0	0
Otu001871	0	0	0	0	0	0	0	0	0	0	1	3	0	0	0	11	0	0	0	0	0	0	0	0	0	0	0	0	0	0	0	0	0	0	0	0	26	0	0	0	0	0	0	0	0	0	0	0	0
Otu001872	0	0	0	0	0	0	0	0	0	0	0	0	0	0	0	0	0	0	0	0	0	0	0	0	0	0	0	0	0	0	0	0	0	0	0	0	0	0	0	0	0	0	0	0	0	72	0	0	0
Otu001873	0	0	0	0	0	0	0	0	0	0	0	0	3	0	0	0	0	0	0	0	0	0	0	0	0	0	0	0	0	0	0	0	0	0	0	0	0	0	2	0	0	0	0	0	0	0	0	0	0
Otu001874	0	0	0	0	0	0	0	8	13	0	0	0	0	0	0	0	0	0	4	3	2	3	0	0	1	0	0	0	0	0	0	0	0	0	0	0	0	0	0	0	0	0	0	0	20	10	10	0	0
Otu001875	0	0	0	0	0	0	0	0	0	0	0	0	0	64	0	0	0	0	0	0	0	0	0	0	0	0	0	0	0	0	0	0	0	1	0	0	13	0	0	0	0	0	0	0	0	0	0	0	1
Otu001877	0	0	0	0	0	0	0	0	0	0	0	0	0	0	0	0	0	0	0	0	0	0	0	0	0	0	0	0	0	2	0	0	0	0	0	0	0	0	0	0	0	0	0	0	0	0	0	0	0
Otu001878	0	0	1	0	0	0	0	0	0	0	0	0	0	0	0	0	0	0	0	0	0	0	0	0	0	0	0	0	0	0	0	0	0	0	0	0	0	99	0	0	0	0	0	0	0	0	0	0	0
Otu001879	0	0	0	0	0	0	0	0	0	0	0	0	24	0	0	0	0	0	8	0	0	0	0	0	16	0	0	0	0	0	0	0	17	0	0	0	0	19	10	0	0	0	0	0	0	0	0	0	0
Otu001880	0	0	0	0	0	0	0	0	4	0	0	0	0	3	0	0	0	0	0	0	0	0	0	0	0	0	0	0	0	0	0	0	0	0	8	1	0	0	1	0	0	0	0	0	0	0	0	0	0
Otu001882	5	0	0	1	0	0	0	0	0	0	0	0	0	0	0	50	0	0	0	0	0	0	0	0	0	0	2	4	0	6	0	0	0	0	0	0	7	0	0	0	0	0	8	4	3	0	0	3	0
Otu001883	0	0	1	4	0	0	0	0	0	0	0	0	1	8	0	6	0	0	0	0	2	0	0	0	0	0	0	2	0	0	4	16	0	0	0	0	0	0	0	0	7	0	0	0	0	1	6	23	0
Otu001884	1	0	0	0	0	0	0	0	0	0	0	0	0	0	0	2	0	7	0	0	0	0	0	0	0	0	0	3	0	0	0	0	0	0	0	0	0	0	0	0	0	0	10	0	0	0	0	0	0
Otu001888	0	0	0	0	0	0	0	0	0	0	0	0	0	0	0	0	0	0	0	0	6	1	0	0	0	13	0	0	0	0	0	0	0	0	0	0	0	0	0	8	0	0	0	0	0	0	51	19	0
Otu001889	0	0	0	0	10	0	0	0	0	0	0	0	0	0	2	10	3	0	0	0	0	0	0	0	0	0	0	0	0	0	0	1	0	0	0	0	0	0	0	0	0	0	2	0	0	0	0	0	0
Otu001890	0	0	0	12	0	0	0	0	0	0	0	0	0	0	0	0	0	0	0	0	0	0	0	0	0	0	0	0	0	0	0	0	0	0	0	0	0	0	0	0	0	0	0	0	0	0	0	0	0
Otu001891	0	0	0	0	0	0	0	0	0	0	0	0	0	0	0	0	0	0	0	1	0	76	0	0	3	2	0	0	0	0	0	0	0	0	0	0	0	0	0	0	0	0	0	0	0	0	7	4	0
Otu001892	0	0	0	0	0	2	0	0	0	12	0	0	2	0	0	0	0	0	0	0	0	0	15	0	0	0	0	1	0	0	0	0	0	0	0	0	0	0	0	0	0	0	0	0	0	0	0	0	40
Otu001893	0	0	0	1	0	0	0	0	1	0	8	0	0	0	0	0	0	0	1	0	0	0	0	0	0	0	0	0	1	0	0	0	3	1	0	0	6	1	0	0	0	0	0	0	0	0	0	0	0
Otu001895	0	0	0	0	0	0	0	0	0	0	0	0	0	0	0	0	0	0	0	0	35	5	0	0	0	0	0	0	0	0	0	0	0	0	0	0	0	0	0	0	0	0	0	0	0	0	0	57	0
Otu001896	0	0	0	0	0	0	0	0	1	0	0	0	0	0	4	14	0	0	1	0	0	0	0	0	0	1	0	0	0	0	3	4	0	0	0	0	0	0	0	0	0	43	0	0	2	3	5	0	0
Otu001897	0	0	0	0	0	0	0	0	0	14	0	0	0	0	0	0	0	0	0	0	0	0	0	0	0	0	0	0	0	0	0	0	0	0	13	0	0	0	0	0	0	0	0	0	0	0	23	0	47
Otu001898	0	0	24	4	1	0	0	0	0	31	6	0	0	0	0	0	0	0	0	0	0	0	0	0	0	2	0	0	11	1	0	0	0	2	0	0	0	0	1	0	0	0	0	0	0	0	0	0	0
Otu001899	1	0	4	4	0	0	0	0	1	66	0	0	0	0	0	0	0	0	0	0	0	0	0	0	0	0	0	0	1	0	0	0	0	0	6	0	0	0	0	0	0	0	0	0	0	0	0	0	0
Otu001901	0	0	1	0	0	0	0	0	0	0	0	0	0	0	0	0	0	0	0	0	0	0	0	0	0	0	0	0	0	0	16	0	30	0	0	0	0	0	0	0	0	0	0	0	0	0	0	0	0
Otu001903	0	0	0	1	0	0	0	0	0	0	0	0	0	0	1	0	0	0	1	15	0	0	3	0	3	10	0	0	0	0	0	0	0	0	0	0	3	0	0	0	1	0	0	0	1	0	0	0	0
Otu001905	0	0	0	0	0	0	0	0	0	0	0	0	0	0	0	0	0	2	0	0	0	0	0	0	0	0	0	0	0	6	0	0	0	0	2	80	0	0	0	0	0	0	0	3	0	0	0	0	0
Otu001906	0	0	0	0	0	0	0	0	0	0	0	0	0	0	0	0	0	0	0	0	0	0	0	0	0	0	0	0	0	0	18	3	0	0	0	0	0	0	0	0	0	0	0	0	8	0	0	0	0
Otu001907	0	0	0	1	5	0	0	5	0	0	0	0	0	15	0	0	0	0	0	0	0	0	0	0	0	0	0	0	0	0	0	0	0	19	0	0	0	0	5	0	2	1	0	0	0	0	0	0	13
Otu001908	0	0	0	0	0	0	0	0	0	0	0	0	0	0	1	0	0	0	0	0	0	0	15	0	0	0	0	0	0	0	1	11	0	0	17	0	0	0	5	0	0	0	0	0	0	0	0	0	0
Otu001909	0	0	0	0	4	0	0	0	0	0	0	0	0	0	0	0	0	0	0	0	0	0	0	0	0	0	0	0	0	0	0	0	0	0	0	0	0	0	0	0	2	0	0	0	0	0	0	0	0
Otu001911	4	5	0	0	0	80	0	0	0	0	0	5	0	0	0	0	0	0	0	0	0	0	0	0	0	0	0	0	0	0	0	0	0	0	1	0	0	0	0	0	0	0	0	0	0	0	0	0	0
Otu001912	1	0	0	1	0	0	0	6	0	0	3	0	0	5	0	0	0	0	0	0	0	0	0	0	8	0	0	0	0	0	3	0	0	0	0	0	0	1	0	8	0	0	0	0	0	4	0	2	0
Otu001914	0	0	0	0	0	0	0	0	0	0	0	0	0	0	0	0	0	0	0	0	0	0	0	0	0	0	0	0	0	0	0	0	0	0	0	0	0	0	0	0	0	0	0	0	0	0	81	2	0
Otu001915	26	0	0	0	0	0	0	0	0	0	0	61	0	0	0	0	0	0	0	0	0	0	0	0	0	0	0	8	0	0	0	0	0	0	0	0	0	0	0	0	0	0	0	0	0	0	0	0	0
Otu001916	0	0	0	0	0	0	0	0	0	0	0	0	0	0	2	3	0	0	0	0	0	0	0	0	0	0	0	0	0	0	0	0	0	0	0	0	0	0	0	0	0	0	0	0	0	0	0	0	0
Otu001918	21	0	0	2	0	0	0	0	0	0	0	0	0	0	0	0	11	17	0	0	0	0	0	0	0	0	0	5	0	13	0	0	0	0	3	0	0	0	0	0	0	0	1	4	0	0	0	0	0
Otu001919	0	0	0	0	0	0	3	4	0	0	1	1	0	0	0	0	0	0	0	0	0	0	0	0	0	0	1	0	0	0	0	0	1	0	0	0	0	0	0	0	0	0	0	0	0	0	0	0	0
Otu001920	3	0	0	0	0	0	1	0	0	0	54	0	0	0	1	0	0	0	0	0	0	4	0	0	0	0	1	0	0	0	4	2	1	0	1	0	0	0	0	0	0	0	0	0	0	0	0	0	0
Otu001921	0	0	0	0	0	0	0	0	0	0	0	0	0	0	79	0	0	0	0	0	0	0	0	0	0	0	0	0	0	0	0	0	0	0	0	0	0	0	0	0	0	0	11	0	0	0	0	0	0
Otu001924	0	0	0	0	0	0	0	0	0	0	0	0	0	0	1	12	0	0	5	0	0	7	0	0	24	0	0	0	0	0	0	0	0	0	0	4	0	0	0	0	0	7	0	5	4	0	14	0	1
Otu001926	0	0	0	1	0	0	0	0	0	0	0	0	0	6	0	0	0	0	0	0	0	0	0	0	0	0	0	0	0	0	1	0	0	0	0	1	1	0	0	0	0	0	0	0	0	0	0	0	0
Otu001928	0	0	0	0	20	2	1	4	2	1	0	4	0	0	4	0	0	2	0	0	3	0	1	1	0	0	0	0	0	0	0	1	0	2	2	3	1	0	1	0	0	0	1	0	0	0	0	0	1
Otu001929	0	0	0	0	0	0	0	0	0	0	0	0	0	0	4	0	0	0	0	0	0	0	0	0	0	0	0	0	0	0	0	0	0	0	0	0	0	0	0	0	5	0	0	0	0	0	0	0	0
Otu001930	0	0	0	0	0	0	0	0	0	0	0	0	0	66	0	0	0	0	0	0	0	0	0	0	0	0	0	0	0	0	0	0	0	0	0	0	0	0	16	0	0	0	0	0	0	0	0	0	0
Otu001931	0	0	0	0	0	0	0	0	0	0	0	0	3	0	0	0	0	2	0	47	0	0	6	0	0	0	0	0	0	0	0	0	0	0	0	0	0	0	0	0	0	0	0	7	0	0	0	0	0
Otu001932	8	13	5	1	0	0	0	0	1	6	0	2	0	0	0	2	2	0	0	0	0	0	0	0	0	1	4	0	0	1	1	0	0	1	1	1	0	1	0	3	0	0	0	0	0	0	0	4	0
Otu001933	0	0	1	1	0	0	0	0	0	0	0	0	0	0	0	0	0	0	0	0	0	0	0	0	0	0	0	0	0	0	0	0	0	0	0	0	0	0	0	0	0	0	0	0	0	0	0	0	0
Otu001935	0	0	0	0	0	0	0	0	0	0	0	0	0	0	5	0	0	0	0	0	0	0	0	0	0	0	0	0	0	0	31	26	0	0	0	0	0	0	0	0	27	0	0	0	0	4	0	0	0
Otu001936	0	0	0	0	0	1	0	0	0	0	0	0	0	0	0	0	0	0	0	0	0	0	0	0	0	0	0	0	0	0	0	0	0	0	0	0	0	0	0	0	0	0	0	0	0	0	0	0	0
Otu001938	0	0	0	0	0	0	0	0	0	0	0	0	0	0	0	0	0	0	0	2	0	0	0	0	14	2	0	0	2	0	0	0	0	0	8	0	0	0	4	0	0	0	0	0	0	0	0	0	0
Otu001939	0	0	0	0	0	0	0	0	0	0	0	0	0	2	0	0	0	0	0	0	0	0	0	0	0	0	0	0	0	0	0	0	0	0	0	0	0	0	0	0	0	0	0	0	0	0	0	0	0
Otu001940	0	0	0	0	0	0	0	0	13	0	0	0	0	9	0	0	0	0	0	0	0	0	1	25	0	0	0	0	2	0	0	0	0	0	17	24	0	0	0	0	0	0	0	0	0	0	0	0	0
Otu001941	0	0	11	0	0	0	1	0	0	0	9	1	20	5	0	0	0	0	0	0	0	0	0	0	0	0	2	0	0	0	0	0	1	0	1	0	3	1	8	0	0	0	0	0	0	0	0	0	0
Otu001942	0	0	0	0	0	0	0	0	0	0	0	0	0	0	0	0	0	0	0	0	0	0	0	0	0	0	0	0	0	0	0	0	0	0	0	0	1	0	0	0	0	0	0	0	0	0	0	0	0
Otu001943	0	0	0	0	1	5	0	0	0	0	0	0	0	0	4	7	1	0	1	0	0	0	0	4	0	0	0	0	0	0	0	14	0	0	3	0	1	0	0	0	1	3	1	0	0	0	0	0	0
Otu001944	0	0	0	0	0	0	0	0	0	0	0	0	0	0	6	0	0	0	0	0	0	0	0	0	0	0	0	0	0	0	11	60	0	0	0	0	0	0	0	0	0	5	0	0	0	1	0	0	0
Otu001946	0	0	0	0	0	0	0	0	0	0	0	0	0	0	0	0	0	0	0	0	0	0	0	0	0	0	0	0	0	0	0	0	0	0	0	0	0	3	0	0	0	0	0	0	0	0	0	0	0
Otu001947	0	0	0	0	0	0	0	0	0	0	0	0	0	0	0	0	0	0	0	0	0	0	0	0	0	0	0	0	0	0	0	0	0	0	0	0	0	0	0	0	0	0	0	0	0	0	0	0	39
Otu001948	0	0	0	0	0	0	0	0	0	0	0	0	0	0	0	0	0	0	0	0	0	0	0	0	0	0	0	0	0	0	0	0	0	0	0	0	0	0	0	0	12	0	0	0	0	0	0	0	0
Otu001952	0	0	0	0	0	0	0	0	0	0	0	0	0	0	0	3	0	0	16	5	0	42	0	0	0	0	0	0	0	0	1	0	0	0	0	0	0	0	0	0	1	0	0	0	0	0	0	2	0
Otu001954	0	0	0	0	0	0	0	0	0	0	0	0	0	0	0	0	0	0	0	0	0	0	0	0	0	0	0	0	0	0	0	0	0	0	0	0	0	0	0	0	0	0	0	0	0	0	0	0	0
Otu001955	0	0	0	0	0	0	0	0	0	0	0	0	0	0	0	0	0	0	0	0	0	0	0	0	0	0	0	0	0	0	1	0	0	0	0	1	0	0	0	0	0	0	1	0	0	0	0	0	0
Otu001956	0	0	0	0	0	0	0	0	0	0	18	1	0	41	0	0	0	0	0	0	0	0	0	0	0	0	0	0	0	0	0	0	0	0	0	0	0	2	0	0	0	0	0	0	0	0	0	0	0
Otu001958	0	0	0	0	0	0	0	0	0	0	0	0	0	0	0	0	0	0	0	0	0	0	17	3	0	0	0	0	0	0	0	0	0	0	0	0	0	0	0	0	0	0	0	0	0	0	0	0	0
Otu001959	0	0	0	0	0	0	0	0	0	0	0	0	0	0	0	0	0	0	0	0	0	0	1	0	0	0	0	0	0	0	0	0	0	0	0	0	0	0	0	0	0	0	0	0	0	2	0	0	0
Otu001961	0	0	0	0	0	0	0	0	0	0	0	0	0	0	6	20	0	0	0	0	0	0	0	0	0	0	0	0	0	0	0	0	0	0	0	0	0	0	0	0	0	65	0	0	0	0	0	0	0
Otu001962	0	0	0	0	0	0	0	0	1	0	0	0	0	0	0	0	0	0	0	0	0	0	0	0	0	0	0	0	0	0	0	0	0	0	0	0	0	0	0	0	0	0	0	0	0	0	0	0	0
Otu001963	1	0	0	0	0	0	0	0	0	8	0	0	0	0	0	0	0	0	0	0	0	0	0	0	0	0	1	0	0	0	0	1	1	9	0	0	0	0	0	0	0	0	0	0	12	1	0	0	0
Otu001964	0	0	0	0	0	12	0	0	0	0	0	0	0	0	0	0	0	0	0	0	0	17	0	0	0	0	0	0	0	0	0	6	0	0	0	0	0	0	0	0	0	0	0	0	0	0	0	0	0
Otu001965	1	0	0	0	19	1	2	0	0	0	3	0	0	0	0	0	0	0	0	0	0	0	0	0	0	0	0	0	0	0	0	0	0	2	0	1	0	0	0	0	0	0	0	0	0	0	0	0	1
Otu001966	0	0	0	0	0	0	0	0	0	0	0	0	90	0	0	0	0	0	0	0	0	0	0	0	0	0	0	0	0	0	0	0	0	0	0	0	0	0	0	0	0	0	0	0	0	0	0	0	0
Otu001971	0	0	0	0	0	0	0	0	0	0	0	0	0	0	0	0	0	0	0	0	0	0	0	0	0	0	0	0	0	0	0	0	0	0	0	0	0	0	0	60	0	0	0	0	0	0	0	0	0
Otu001972	0	0	0	6	0	0	0	0	0	0	0	0	10	6	0	0	0	0	0	0	0	0	0	0	0	0	0	0	0	0	0	0	0	0	5	0	0	0	2	0	0	0	0	0	0	0	0	0	0
Otu001973	1	0	0	0	0	0	0	0	0	0	0	0	0	0	0	3	0	0	0	0	0	0	0	0	0	0	0	0	0	0	0	0	0	24	0	0	0	0	0	0	0	0	0	0	0	0	0	0	0
Otu001974	30	11	6	3	0	0	0	0	0	2	0	0	0	1	0	2	2	0	0	0	0	0	0	0	0	1	4	1	0	3	0	0	0	0	1	1	0	0	0	0	0	0	0	0	0	0	0	3	0
Otu001975	6	12	26	2	0	0	0	0	0	0	0	0	0	0	0	0	0	0	0	0	0	0	3	0	0	0	4	5	2	2	0	0	0	0	0	1	2	1	0	0	0	0	0	1	0	0	0	0	0
Otu001976	0	7	0	0	82	0	0	0	0	0	0	0	0	0	0	0	0	0	0	0	0	0	0	0	0	0	0	0	0	0	0	0	0	0	0	0	0	0	0	0	0	0	0	0	0	0	0	0	0
Otu001979	0	0	0	0	0	0	0	0	0	0	0	0	0	0	0	0	0	0	0	0	0	0	0	0	0	0	0	0	0	0	0	0	0	0	0	0	89	0	0	0	0	0	0	0	0	0	0	0	0
Otu001981	1	0	0	0	0	5	0	0	4	0	11	0	4	0	0	0	0	0	0	0	0	0	0	0	0	0	0	0	0	0	0	0	0	0	0	0	0	0	19	0	0	0	0	0	0	0	0	0	0
Otu001983	4	0	0	0	0	0	1	0	0	0	10	0	32	0	0	0	0	2	0	0	0	0	0	0	0	0	1	0	1	0	0	0	0	0	0	0	8	0	0	0	0	0	20	0	0	0	0	0	0
Otu001984	0	0	4	0	0	0	0	0	0	0	0	0	0	0	0	0	0	0	0	0	0	0	6	0	0	0	0	0	0	0	0	52	0	0	0	0	4	0	0	0	0	0	0	0	0	0	0	1	0
Otu001985	0	0	7	0	0	0	0	0	0	0	0	0	0	0	0	0	0	0	0	0	0	0	0	0	0	0	0	0	4	0	0	0	0	0	0	0	0	0	0	0	0	0	0	1	0	0	0	0	0
Otu001986	0	0	0	0	0	0	0	0	0	0	0	0	0	0	0	0	1	2	0	0	0	0	0	1	0	0	0	0	0	0	0	0	0	0	0	1	0	0	0	0	0	0	0	0	1	0	0	3	0
Otu001987	1	0	0	0	0	0	0	0	0	0	1	1	0	0	0	0	0	0	0	1	0	0	0	0	0	0	0	0	0	0	10	0	0	0	0	0	0	5	0	0	4	0	1	18	0	0	0	0	0
Otu001990	0	0	0	0	0	0	0	0	0	0	0	0	0	0	0	0	0	0	1	0	0	0	0	0	3	0	0	0	2	0	0	0	0	0	0	0	0	0	0	0	0	0	0	0	5	0	0	0	0
Otu001992	0	0	0	0	0	18	0	0	0	0	0	0	0	0	0	0	3	0	0	0	0	0	0	0	0	0	0	0	0	0	6	56	0	0	0	0	0	0	0	0	0	0	0	0	0	0	0	0	0
Otu001993	0	0	0	0	0	0	0	0	0	0	0	0	0	0	0	0	0	0	0	0	0	0	3	0	0	0	0	0	0	0	0	0	0	0	0	0	9	0	0	0	0	0	0	0	0	0	0	0	0
Otu001996	0	0	0	0	0	0	0	0	0	0	0	0	0	0	0	0	0	0	0	0	0	0	0	0	0	0	0	0	0	0	4	0	0	0	0	0	0	0	0	0	0	15	0	0	0	0	0	0	0
Otu001997	0	0	0	0	2	0	0	0	0	0	0	0	0	0	0	0	0	0	0	0	0	0	0	0	0	0	0	0	0	0	0	0	0	0	0	0	0	0	0	0	0	0	0	0	0	0	0	0	0
Otu001998	19	0	0	0	0	0	0	0	0	0	0	0	0	0	0	0	0	0	0	0	0	0	0	0	0	0	0	0	0	0	0	0	0	0	0	0	0	0	0	0	0	0	0	0	0	0	0	0	0
Otu001999	0	0	0	0	0	0	0	0	10	0	0	0	0	0	0	0	0	0	0	0	0	0	0	0	0	0	0	0	0	0	0	0	0	0	3	28	0	0	4	0	0	0	0	0	0	0	0	0	0
Otu002000	0	0	0	0	0	0	0	0	0	0	0	0	0	0	3	0	0	0	0	0	0	0	0	0	16	0	0	0	0	0	0	4	0	0	4	0	0	0	0	0	0	0	0	0	0	0	0	1	0
Otu002001	0	0	0	0	0	0	0	0	0	0	0	0	0	0	0	0	0	0	0	0	0	0	0	0	0	0	0	0	0	0	1	0	0	0	0	0	0	0	0	0	0	0	0	6	0	0	0	0	0
Otu002002	0	0	0	0	0	0	2	0	0	0	0	1	0	0	0	0	0	0	0	0	0	0	0	0	0	0	0	0	0	0	0	0	0	0	0	0	0	0	0	0	0	0	0	0	0	0	0	0	0
Otu002003	0	0	0	0	0	32	0	1	0	0	0	0	3	0	0	0	1	1	0	1	1	1	0	0	0	0	0	0	0	0	0	1	1	1	0	0	0	0	0	0	0	0	0	0	0	0	4	3	7
Otu002004	2	0	0	0	10	0	0	0	0	0	0	0	0	0	0	0	0	0	0	0	0	0	0	6	0	0	0	1	0	0	0	0	0	0	0	0	0	14	0	0	0	0	0	0	0	0	0	0	6
Otu002005	0	0	0	0	0	0	0	0	0	5	1	2	0	2	1	3	1	1	0	0	0	0	1	1	0	0	4	3	0	2	1	2	2	2	1	0	0	2	2	2	2	1	0	2	0	0	3	4	0
Otu002006	0	0	0	0	0	0	0	0	0	0	0	0	0	0	0	0	32	0	0	0	0	0	0	0	0	0	0	0	0	0	0	0	0	0	0	0	0	0	0	0	0	0	0	0	0	0	0	0	0
Otu002008	1	4	3	4	0	0	0	2	0	2	0	0	0	4	0	0	0	0	0	0	0	0	0	1	0	0	1	0	0	0	0	0	0	12	0	0	0	17	0	3	0	0	0	0	0	0	0	13	0
Otu002011	0	0	0	0	0	0	0	0	0	0	0	0	0	0	0	5	4	0	0	3	0	0	0	0	0	0	0	0	0	0	0	0	0	0	0	0	0	0	0	0	0	0	0	0	0	0	0	0	0
Otu002012	0	0	2	2	0	0	0	0	0	0	0	0	0	0	0	0	0	0	0	0	0	0	0	0	0	0	0	2	27	0	0	0	0	0	0	0	0	0	0	0	0	0	0	0	0	0	0	0	0
Otu002013	0	0	4	1	0	0	0	1	0	3	0	1	2	0	0	2	2	2	0	0	3	0	0	0	0	0	4	2	2	1	0	0	0	2	1	1	0	0	0	1	1	0	1	1	0	1	1	1	1
Otu002014	10	13	8	3	0	0	0	0	0	3	2	0	0	0	1	0	1	0	0	0	0	0	0	0	0	1	1	9	0	2	0	2	0	1	1	1	0	1	0	0	0	0	0	1	0	0	0	1	0
Otu002015	0	0	0	0	0	0	0	0	0	0	0	2	0	50	0	0	0	0	0	0	0	0	0	0	0	0	0	0	0	0	0	0	0	0	3	0	0	0	0	0	0	0	0	0	0	0	0	0	0
Otu002019	0	0	0	0	0	0	0	0	0	0	0	0	0	0	0	0	0	0	4	5	0	0	0	0	0	0	0	0	0	0	0	0	0	0	0	0	0	0	0	0	0	0	0	0	0	4	0	0	0
Otu002020	0	0	0	0	0	1	0	0	0	0	0	0	0	0	0	0	17	3	0	0	0	0	0	0	0	0	0	0	0	0	0	1	0	0	0	0	0	0	0	0	11	1	30	7	0	0	0	0	0
Otu002021	0	0	0	0	15	4	0	0	3	0	23	0	0	1	0	0	0	0	0	0	0	0	0	0	0	0	0	0	0	0	0	0	0	0	0	0	2	0	0	0	0	0	0	0	0	0	0	0	0
Otu002022	0	0	0	0	0	0	0	0	0	0	0	0	6	0	0	0	0	0	0	0	0	0	0	0	0	0	0	0	0	1	0	0	0	0	0	0	0	0	14	0	0	0	0	0	0	0	0	0	0
Otu002023	0	0	0	0	0	0	0	0	0	0	0	0	0	0	0	0	0	0	1	0	6	0	0	0	0	0	0	0	17	0	0	0	0	0	1	0	0	0	0	0	0	0	0	0	0	0	1	0	0
Otu002024	0	0	16	1	0	0	0	0	0	0	0	0	3	0	0	0	0	0	0	0	0	0	0	0	0	0	8	1	0	0	0	0	0	0	0	0	0	0	0	0	0	0	0	0	0	0	0	0	0
Otu002025	0	0	0	0	0	0	0	0	0	0	0	0	0	0	0	0	0	4	0	0	0	0	0	0	0	0	0	0	0	0	21	0	0	0	0	0	0	0	0	0	0	6	17	30	0	0	0	0	0
Otu002026	0	0	0	0	0	0	0	0	0	0	0	0	0	0	0	0	0	0	0	0	0	0	0	0	0	0	0	0	50	0	0	0	0	0	0	0	0	0	0	35	0	0	0	0	0	0	0	0	0
Otu002027	0	0	0	0	0	1	0	8	0	0	0	1	0	1	0	0	0	0	0	0	0	0	0	0	0	0	1	0	0	0	0	2	0	12	0	0	0	13	1	2	0	0	0	0	0	0	0	3	0
Otu002028	0	0	1	0	0	0	0	1	0	0	0	0	0	0	3	7	0	0	0	1	0	0	0	0	20	0	0	0	0	0	9	3	0	0	0	0	0	0	0	0	3	0	0	0	4	4	0	0	0
Otu002029	0	0	0	1	0	0	0	2	1	1	0	1	0	2	1	2	3	0	0	0	0	0	0	3	3	0	0	0	0	0	0	0	1	1	0	0	0	0	0	2	0	1	4	0	0	0	0	0	2
Otu002030	0	0	0	0	0	0	0	0	0	0	0	0	6	0	6	11	5	1	0	0	0	0	0	0	0	0	0	0	0	3	0	0	0	0	0	0	0	0	0	0	14	0	2	0	0	0	0	0	0
Otu002031	0	0	0	0	9	14	0	0	0	0	0	0	0	0	0	0	0	0	0	0	0	0	0	0	0	0	0	0	1	0	15	7	0	0	0	0	0	0	0	0	0	0	0	0	0	0	0	0	0
Otu002032	0	0	1	0	0	0	0	0	0	0	0	0	0	0	0	0	0	0	0	0	0	0	0	0	0	0	0	1	1	0	0	0	0	0	0	0	0	0	0	0	0	0	0	0	0	0	0	0	0
Otu002034	0	0	0	0	0	0	0	0	0	0	0	0	0	0	0	0	0	0	0	0	0	0	0	0	0	0	0	0	0	0	0	2	0	0	0	0	0	0	0	0	0	0	0	0	0	0	0	0	0
Otu002037	0	0	0	0	0	0	0	15	0	0	0	0	0	0	0	0	0	0	2	2	0	1	0	0	0	0	0	0	0	0	0	0	0	0	0	0	0	0	0	0	0	0	0	0	8	0	0	0	0
Otu002038	0	0	0	0	2	6	0	0	0	0	0	0	0	0	0	1	0	0	0	0	0	0	0	0	0	0	0	0	0	0	2	0	0	0	0	0	0	0	0	0	0	0	1	0	0	0	0	0	0
Otu002040	0	0	0	0	0	0	0	0	0	0	0	0	0	0	0	0	0	0	0	0	0	0	0	0	2	4	0	0	0	0	0	0	9	0	0	0	0	0	0	0	0	0	0	0	0	0	0	0	0
Otu002041	0	0	0	0	0	0	0	0	0	0	0	0	0	0	0	0	0	0	0	0	0	0	0	24	0	0	0	0	0	0	0	0	0	0	0	0	0	0	0	0	0	0	0	2	0	0	0	0	0
Otu002042	0	4	0	0	0	0	0	0	1	0	0	1	0	3	1	1	0	0	0	0	0	0	1	0	2	0	0	0	0	1	1	0	0	0	1	1	1	0	0	0	0	0	0	0	0	2	0	1	1
Otu002046	0	0	0	0	0	0	0	0	0	0	0	0	1	0	0	0	0	0	0	0	0	0	0	0	0	0	0	0	0	0	0	0	0	0	0	0	0	0	0	0	0	0	0	0	3	0	0	0	0
Otu002047	0	0	0	0	0	0	0	0	0	0	0	0	0	0	41	0	0	0	0	0	0	0	0	0	0	0	0	0	0	0	37	5	0	0	0	0	0	0	0	0	0	0	0	0	0	0	0	0	0
Otu002048	0	0	0	0	0	0	0	0	0	0	0	0	0	0	0	0	0	0	0	0	34	0	0	0	0	0	0	0	0	0	0	0	0	0	0	0	0	0	0	0	0	0	0	0	0	0	36	1	0
Otu002049	0	0	0	0	0	0	0	0	0	0	0	0	0	0	0	0	0	0	12	8	0	0	0	0	0	0	0	0	0	0	0	0	0	0	0	0	0	0	0	0	0	0	0	0	62	0	0	0	0
Otu002052	1	0	0	0	0	0	0	0	0	0	0	0	0	0	0	0	0	0	0	0	0	0	0	0	0	1	0	0	0	2	0	0	0	0	0	0	0	0	0	0	0	0	0	0	0	0	2	0	0
Otu002053	0	0	0	0	0	0	0	0	0	0	0	0	6	0	0	0	11	7	0	0	0	0	0	0	0	0	0	0	0	0	0	0	0	0	6	11	0	0	0	0	0	0	0	0	0	0	0	0	0
Otu002054	0	0	0	0	0	0	0	0	2	0	0	0	0	0	0	0	0	0	2	4	0	0	0	0	10	2	0	0	0	0	0	0	0	0	0	0	0	0	23	0	0	0	0	0	0	0	0	0	0
Otu002055	0	0	0	0	0	0	0	0	0	0	0	0	0	0	0	0	27	8	0	0	0	0	0	0	0	0	0	0	0	0	0	0	0	0	0	0	0	0	0	0	0	0	0	14	0	0	0	0	0
Otu002056	0	11	8	7	0	0	0	0	0	0	0	0	0	0	0	0	0	0	0	1	0	1	0	0	0	1	5	3	0	1	0	0	0	0	1	1	0	1	1	0	0	0	0	0	0	0	2	0	0
Otu002058	0	0	0	0	0	0	0	0	0	0	0	0	0	0	1	0	0	0	0	0	0	0	0	0	0	0	0	0	0	0	0	0	0	0	0	0	0	0	3	0	0	0	0	0	5	0	0	0	0
Otu002059	0	0	0	0	0	64	0	0	0	0	0	0	0	0	0	0	11	0	0	0	0	0	0	0	0	0	0	0	0	0	0	0	0	0	0	0	0	0	0	0	0	0	1	0	0	0	0	0	0
Otu002062	0	0	0	0	0	0	0	0	0	0	0	0	0	0	0	0	0	0	52	29	0	0	0	0	0	0	0	0	0	0	0	0	0	0	0	0	0	0	0	0	0	0	0	0	0	0	0	0	0
Otu002064	0	0	0	0	0	0	0	0	0	0	0	0	0	0	0	0	0	2	0	0	0	0	0	0	0	0	0	0	0	0	0	0	0	0	0	0	0	0	0	0	7	0	0	0	59	0	0	0	0
Otu002065	1	2	2	5	0	0	0	0	0	0	0	11	0	0	0	0	0	1	0	0	0	0	0	0	0	0	0	2	0	0	0	0	0	0	0	0	0	5	0	0	0	0	0	0	0	0	0	16	0
Otu002066	0	0	0	0	0	0	0	0	0	0	0	0	0	0	0	0	0	0	80	0	0	0	0	0	0	0	0	0	0	0	0	0	0	0	0	0	0	0	0	0	0	0	0	0	0	0	0	0	0
Otu002068	0	0	0	0	0	0	0	0	64	0	0	0	0	0	0	0	0	0	0	0	0	0	0	0	0	0	0	0	0	0	0	0	0	0	0	0	0	0	0	0	0	0	0	0	2	0	14	0	0
Otu002069	0	0	0	0	0	0	0	0	0	0	0	0	0	0	0	0	0	0	0	0	4	10	0	0	0	0	0	0	0	0	0	0	0	0	0	0	0	0	0	0	0	0	0	0	0	0	33	32	0
Otu002070	0	0	0	0	0	0	0	0	0	0	0	3	0	0	0	0	0	0	0	0	0	0	0	0	0	0	0	0	0	0	0	0	0	0	0	0	0	0	4	0	0	0	0	0	0	0	0	0	0
Otu002071	0	0	0	0	0	0	0	0	0	0	0	0	2	0	0	0	0	0	0	0	0	0	0	0	0	0	0	0	0	0	0	0	0	0	0	0	0	0	0	0	0	0	0	0	0	0	0	0	0
Otu002072	0	0	0	0	0	0	0	0	0	0	0	0	0	0	0	0	0	0	0	0	0	0	0	0	0	0	1	0	0	0	0	0	0	0	0	0	0	0	0	0	0	0	0	0	0	0	0	0	0
Otu002073	63	0	0	0	0	0	0	0	0	0	0	1	0	0	0	0	0	0	0	0	0	0	0	0	0	0	0	0	0	0	0	0	0	0	0	0	14	1	0	0	0	0	0	0	0	0	0	0	0
Otu002074	0	18	8	3	0	0	0	0	0	1	1	1	0	0	0	0	1	0	0	0	0	0	0	0	0	0	2	3	0	3	0	0	0	1	0	0	0	1	0	1	1	0	0	0	0	0	2	6	0
Otu002075	0	0	0	0	0	0	0	0	0	0	0	4	0	0	0	0	0	0	0	0	0	0	0	0	0	0	0	0	0	0	0	0	0	0	0	0	0	0	0	0	0	0	0	0	0	0	0	0	0
Otu002076	7	0	0	0	0	0	0	0	0	0	2	0	5	0	0	0	0	0	0	0	0	0	0	0	0	0	3	0	1	0	0	0	0	0	0	0	41	5	0	0	0	0	8	0	0	0	0	0	2
Otu002078	0	0	0	0	0	0	0	0	0	0	0	0	0	0	0	0	0	0	0	0	0	0	7	0	0	0	0	0	0	0	0	0	0	0	0	0	0	0	0	0	0	0	0	0	0	0	0	0	72
Otu002080	1	0	0	0	3	0	0	0	0	0	0	0	0	0	0	0	3	5	0	0	0	0	0	0	0	0	0	0	0	0	0	0	0	0	0	0	0	0	1	0	0	0	0	3	0	0	0	0	0
Otu002082	0	0	0	2	0	1	0	0	0	6	1	2	0	1	0	1	1	0	0	0	1	0	0	0	0	1	3	0	1	6	0	0	1	1	1	1	0	0	0	2	6	1	0	1	0	1	1	2	0
Otu002083	0	0	0	0	0	0	0	0	0	0	0	0	0	0	0	0	0	0	0	0	0	0	0	0	0	0	0	0	0	0	0	75	0	0	0	0	0	0	0	0	0	0	0	0	0	0	0	0	0
Otu002084	0	0	2	2	0	0	0	0	0	0	1	0	0	0	0	0	0	0	12	3	0	0	0	0	0	0	4	0	2	0	0	0	0	0	0	0	0	0	0	0	0	0	0	0	15	0	0	0	0
Otu002085	5	0	0	2	1	0	0	0	0	0	0	0	0	0	1	0	0	0	0	0	0	0	0	0	0	0	0	0	0	0	0	0	0	0	0	0	0	0	0	0	0	0	1	3	0	0	13	0	4
Otu002087	0	0	0	0	1	58	0	0	0	0	0	0	0	0	8	6	0	0	0	0	0	0	0	0	0	0	0	0	0	0	3	2	0	0	0	0	0	0	0	0	0	1	0	0	0	0	0	0	0
Otu002089	0	0	0	0	0	0	0	0	0	0	0	0	0	0	0	4	4	0	3	2	0	0	0	0	0	0	0	0	0	0	0	0	0	0	0	0	0	0	0	0	0	0	0	0	36	0	0	0	0
Otu002090	0	8	4	3	0	1	0	0	0	1	2	0	0	0	0	0	0	1	0	0	1	0	0	0	0	0	2	4	0	2	0	0	0	2	0	1	0	2	0	1	1	0	0	0	0	0	1	3	0
Otu002091	0	0	0	0	0	0	0	0	0	3	0	0	53	0	0	0	0	0	0	0	0	0	0	0	0	0	0	0	0	0	0	0	0	0	0	0	0	0	12	8	0	0	0	0	0	0	0	0	0
Otu002092	0	0	0	0	0	0	0	0	0	0	0	0	0	0	0	0	0	0	2	0	3	0	0	0	0	0	0	0	0	0	0	0	0	0	0	0	0	0	0	0	0	0	0	0	39	0	6	0	0
Otu002093	9	0	0	0	0	0	0	17	0	0	3	1	0	3	0	0	3	0	0	0	0	0	4	0	0	0	0	0	0	0	0	0	0	0	0	0	0	0	5	0	0	0	0	0	0	0	0	0	0
Otu002095	0	0	0	0	0	0	0	0	0	0	0	0	0	0	0	0	0	0	0	0	0	0	0	0	0	0	0	0	0	0	0	0	0	0	0	0	0	0	14	0	0	0	0	0	0	0	10	0	0
Otu002098	0	0	0	0	0	6	0	0	0	0	0	0	0	0	0	0	0	0	0	0	0	0	0	0	0	0	0	0	0	0	0	0	0	0	0	0	0	0	0	0	0	0	0	0	0	0	0	0	0
Otu002099	0	0	0	0	0	0	0	0	0	0	0	0	0	0	0	0	0	0	0	0	0	0	0	0	0	0	0	0	0	0	0	0	0	0	0	0	0	0	0	0	0	0	0	0	0	0	0	0	0
Otu002102	0	0	0	0	0	0	0	0	0	0	0	0	0	0	0	0	0	0	3	0	0	0	0	0	0	0	0	0	0	0	0	0	0	0	0	0	0	0	0	0	0	0	0	0	0	0	0	0	1
Otu002103	0	0	0	0	0	0	0	0	0	8	0	0	0	0	0	0	0	0	0	0	0	0	0	0	0	0	0	0	0	0	0	6	0	0	0	0	0	0	0	0	0	0	0	0	0	0	0	0	0
Otu002104	0	1	0	0	0	2	0	0	1	23	0	0	10	0	0	0	0	0	0	0	0	0	0	0	1	0	0	0	0	27	0	1	0	0	0	1	0	0	0	0	0	0	0	0	0	1	0	0	0
Otu002105	0	0	3	0	1	0	2	0	0	0	0	0	0	2	0	0	0	0	0	0	0	0	0	0	0	0	0	0	0	0	0	0	14	0	0	0	0	0	0	0	0	0	0	0	0	0	6	0	0
Otu002106	0	0	0	0	0	0	0	7	0	0	0	0	6	0	0	0	0	0	0	0	0	16	0	0	0	0	0	0	0	0	0	0	0	0	0	0	0	0	37	0	0	0	0	0	0	0	0	0	0
Otu002107	0	0	0	0	0	39	0	0	0	0	0	0	0	0	0	0	0	0	0	0	0	0	0	0	0	0	0	0	0	0	0	0	0	0	0	0	0	0	0	0	0	0	0	0	0	0	0	0	0
Otu002110	0	0	0	0	1	0	0	0	0	0	3	0	0	0	0	4	1	0	0	0	0	0	0	0	0	0	0	1	0	0	0	0	0	0	0	0	0	0	0	0	0	0	0	0	0	0	0	0	0
Otu002111	6	0	0	0	0	0	12	0	0	0	14	0	0	0	0	0	0	8	0	30	0	0	0	0	0	0	0	0	0	0	0	0	0	0	0	0	0	0	0	0	0	0	0	4	0	0	0	0	0
Otu002112	0	0	0	0	0	0	0	0	0	68	0	1	0	0	0	0	0	0	0	0	0	0	0	0	0	0	0	0	0	0	0	0	0	4	1	0	0	0	0	0	0	0	0	0	0	0	0	0	0
Otu002113	0	0	0	5	0	0	0	0	1	0	2	1	0	0	0	0	0	0	0	0	0	0	0	0	0	0	0	0	2	0	0	0	0	7	13	16	0	0	1	0	0	0	0	0	0	0	0	0	10
Otu002114	0	0	0	1	0	0	3	8	0	2	3	0	0	0	0	0	0	0	0	0	0	13	0	0	0	0	0	1	0	0	0	0	0	4	14	8	0	0	0	0	0	0	0	0	0	0	0	0	0
Otu002116	3	0	0	0	0	0	0	0	0	0	0	0	8	19	0	0	0	0	0	0	0	30	0	0	0	0	0	0	0	0	1	1	0	0	0	0	0	0	0	0	0	0	2	0	0	0	1	0	2
Otu002118	0	0	0	0	0	0	0	0	0	0	0	0	0	0	5	0	0	0	0	5	0	0	0	0	0	0	0	0	0	0	0	5	5	0	0	0	0	0	0	0	0	0	0	0	0	0	0	0	0
Otu002119	0	0	0	0	0	0	0	0	0	0	1	0	1	0	1	0	0	0	0	1	0	1	1	0	4	2	0	0	0	0	0	0	2	0	0	0	4	1	0	0	2	0	0	0	1	2	2	0	0
Otu002120	0	11	4	5	0	0	0	4	1	1	0	6	0	0	0	0	0	0	0	0	0	0	0	0	0	0	1	1	0	3	0	2	0	4	6	3	0	0	0	0	0	0	1	0	0	0	0	2	0
Otu002124	0	0	0	0	0	0	0	0	0	0	0	0	0	0	0	0	0	3	0	0	11	0	0	0	0	0	0	0	0	0	0	0	0	0	0	0	0	0	0	0	0	0	0	8	0	0	36	4	0
Otu002125	4	0	0	0	0	0	0	0	0	0	0	43	14	0	0	0	0	0	0	0	0	0	0	0	0	0	0	1	0	0	0	0	0	0	0	0	0	3	10	0	0	0	0	0	0	0	0	0	0
Otu002126	0	0	0	0	0	41	0	0	0	0	0	0	0	0	0	0	0	0	0	0	0	0	0	0	0	0	0	0	0	0	34	0	0	0	0	0	0	0	0	0	0	0	0	0	0	0	0	0	0
Otu002127	0	0	0	0	0	0	0	0	0	0	0	0	0	0	0	0	0	0	0	12	0	0	0	0	0	0	0	0	0	0	0	0	0	0	0	0	0	0	0	0	0	0	0	0	0	0	0	0	0
Otu002128	0	0	0	0	0	0	0	0	0	0	0	0	0	0	0	0	0	0	0	0	0	0	0	11	0	0	0	0	0	0	0	0	0	0	0	0	0	1	0	0	0	0	0	0	0	0	0	0	0
Otu002129	0	0	0	0	0	0	0	0	0	0	0	0	0	0	0	0	0	0	0	14	0	54	0	0	0	0	0	0	0	0	0	0	0	0	0	0	0	0	0	0	0	0	0	0	0	0	5	2	0
Otu002130	9	5	3	4	0	0	0	0	0	0	0	0	0	0	1	1	1	0	0	0	0	0	0	1	0	0	0	2	2	0	0	1	0	1	0	1	1	0	0	2	1	0	1	0	0	0	0	1	0
Otu002133	0	0	0	0	0	0	0	0	0	0	0	0	0	0	0	0	0	0	0	0	0	0	0	0	39	2	0	0	0	0	0	0	0	0	0	0	0	0	0	0	0	0	0	0	0	0	0	5	0
Otu002134	0	0	0	0	0	0	0	0	0	0	0	0	0	0	0	0	0	0	0	0	0	0	0	0	0	0	0	0	0	0	0	0	0	0	0	0	0	0	0	0	0	0	11	0	0	0	0	0	0
Otu002135	8	19	4	0	0	0	0	0	0	0	0	0	0	0	0	0	0	0	0	1	0	0	0	0	0	0	2	0	0	0	0	0	0	0	0	0	0	0	0	0	0	0	0	0	0	0	0	2	0
Otu002136	0	0	0	0	17	0	0	0	0	0	0	0	0	0	0	0	0	0	0	0	0	0	0	0	0	0	0	0	0	0	0	0	0	0	0	0	0	0	0	0	0	0	0	0	0	0	0	0	0
Otu002137	0	0	0	0	0	0	0	0	0	0	0	0	0	0	0	5	0	0	0	0	0	0	0	0	0	0	0	0	0	0	0	0	0	0	0	0	0	0	0	0	0	0	0	0	0	0	0	0	0
Otu002138	0	0	0	0	0	0	0	0	0	0	0	0	0	0	0	0	0	0	10	1	0	0	0	0	0	0	0	0	0	0	2	0	0	0	0	0	0	0	0	0	0	0	0	0	0	0	0	0	0
Otu002139	1	0	0	0	0	0	0	0	0	0	5	1	0	0	0	0	1	0	0	0	1	0	0	0	0	0	3	0	1	0	0	0	2	2	0	0	0	0	10	0	0	0	0	1	0	34	0	0	0
Otu002140	0	0	4	3	0	0	0	1	0	2	0	1	1	1	0	2	2	1	1	0	0	0	0	0	0	0	2	4	1	2	0	3	0	1	0	4	2	1	1	3	1	0	0	1	0	0	3	1	0
Otu002141	0	0	0	0	0	0	0	0	0	0	0	0	0	0	0	0	0	0	0	0	0	0	0	0	0	0	0	0	0	0	0	0	2	0	0	0	0	0	0	0	1	0	0	0	0	26	0	0	0
Otu002143	0	0	0	0	0	0	0	0	0	0	4	2	0	0	0	7	5	0	0	0	0	0	0	0	0	0	0	0	0	0	0	0	0	0	0	0	0	4	0	0	0	0	0	0	0	0	0	0	0
Otu002145	0	0	0	0	3	3	0	0	0	0	0	0	0	0	0	0	1	0	4	5	0	0	0	0	0	0	0	0	0	0	0	0	0	0	0	0	0	0	0	0	0	0	0	0	0	0	0	0	0
Otu002146	0	0	0	0	0	0	0	0	0	0	0	0	0	0	0	0	0	0	0	0	0	0	0	0	0	0	0	0	0	0	0	0	0	0	0	0	0	0	0	0	0	3	0	0	0	0	0	0	0
Otu002151	0	0	0	1	0	0	0	0	0	0	0	0	0	0	0	0	0	0	0	0	0	0	0	48	0	0	0	0	0	0	0	0	0	0	0	0	0	0	11	0	0	0	0	0	0	0	0	0	0
Otu002152	0	0	0	0	30	0	0	0	0	0	0	0	0	0	0	0	0	0	0	0	0	0	0	0	0	0	0	0	0	0	0	0	0	0	0	0	0	0	0	0	0	0	0	0	0	0	0	0	19
Otu002153	0	0	0	0	0	0	0	0	0	0	0	0	0	0	0	0	0	0	0	0	0	0	0	0	0	0	0	0	0	0	0	0	0	0	0	0	0	0	0	0	0	0	0	0	0	8	0	0	0
Otu002154	0	0	0	0	0	0	0	0	0	0	0	0	0	0	0	0	0	0	0	0	0	0	0	0	0	0	0	0	0	0	0	13	0	0	0	0	0	0	0	0	0	0	0	0	0	0	0	0	0
Otu002157	0	0	0	0	5	0	0	0	0	0	0	1	0	0	0	10	0	0	0	0	0	0	0	0	0	0	0	0	0	0	0	1	0	0	0	0	0	0	0	0	0	0	0	0	0	0	0	0	0
Otu002159	0	0	0	0	0	0	0	0	0	0	0	0	0	0	0	5	0	0	0	0	0	1	0	1	0	0	0	0	0	0	59	0	0	0	0	0	0	0	0	0	0	0	0	0	0	0	0	0	0
Otu002160	3	0	11	0	0	0	0	9	0	0	7	0	0	19	0	0	0	0	0	0	0	0	1	0	0	0	0	0	0	0	0	0	0	0	0	0	0	0	10	0	0	0	0	0	0	0	0	0	0
Otu002161	0	0	0	0	0	0	1	15	0	0	0	0	0	0	0	0	0	0	3	0	0	0	0	0	0	0	0	0	0	0	0	0	25	26	0	0	0	0	0	0	0	0	0	0	0	2	0	0	0
Otu002162	0	0	0	0	0	0	0	0	0	2	2	3	3	2	0	0	1	0	0	0	0	0	0	0	0	0	0	0	0	0	0	4	1	0	6	1	6	2	0	1	0	0	0	0	0	0	1	1	0
Otu002163	0	0	0	0	0	0	0	0	0	0	0	0	0	0	0	0	0	0	0	0	0	0	0	1	0	0	0	0	0	0	0	0	0	0	0	0	0	0	0	0	0	0	0	0	0	0	0	0	5
Otu002165	0	0	0	0	0	7	0	0	0	0	0	0	0	0	0	7	0	0	2	0	0	0	0	0	0	0	0	0	0	0	11	0	0	0	0	0	0	0	0	0	0	0	0	0	0	0	0	2	0
Otu002166	0	4	1	1	0	0	0	0	0	1	0	0	1	1	0	0	0	0	0	0	0	0	0	0	0	0	2	0	1	1	0	0	1	2	2	0	0	0	0	1	0	0	0	0	0	0	0	0	0
Otu002167	0	0	0	0	0	0	0	0	0	0	8	0	0	0	0	0	0	0	0	0	0	0	0	39	0	0	0	0	0	0	0	0	0	0	0	0	0	5	0	0	0	0	0	0	0	0	0	0	0
Otu002168	24	0	0	0	0	0	0	0	0	0	0	0	8	0	2	0	2	0	0	0	0	0	0	0	0	0	0	0	0	0	0	0	0	2	0	0	2	0	2	0	0	0	0	0	0	0	0	0	0
Otu002169	5	23	1	5	0	0	0	0	0	0	1	0	0	0	0	1	0	0	0	0	0	0	1	0	0	0	7	0	2	1	0	0	1	0	1	1	1	1	0	1	0	0	0	0	0	0	0	0	2
Otu002170	0	0	0	0	0	0	0	0	0	0	0	0	0	0	0	71	0	0	0	0	0	0	0	0	0	0	0	0	0	0	0	0	0	0	0	0	0	0	0	0	0	1	0	0	0	0	0	0	0
Otu002171	0	0	0	0	0	0	0	0	0	0	0	0	0	0	17	0	0	0	1	43	0	0	0	0	0	0	0	0	0	0	0	10	0	0	0	0	0	0	0	0	0	0	0	0	0	0	0	0	0
Otu002173	0	0	0	0	0	0	0	0	0	0	0	0	0	25	0	0	4	0	0	0	0	0	0	0	0	0	0	0	0	0	0	0	0	0	0	0	0	0	0	0	0	0	0	7	0	0	0	0	0
Otu002174	0	0	0	0	0	0	0	0	0	0	0	0	0	0	0	0	0	1	0	0	0	0	0	0	0	0	0	0	0	0	0	0	0	0	0	0	0	0	0	0	0	0	0	7	0	0	0	0	0
Otu002176	0	0	0	0	0	0	0	0	0	0	1	1	0	0	0	0	0	1	0	0	0	0	0	0	0	0	0	0	0	0	0	0	0	0	0	0	0	0	0	0	0	0	0	2	0	0	0	0	0
Otu002177	0	1	0	1	0	0	0	0	0	5	0	0	0	0	2	2	1	0	0	0	0	0	0	0	0	0	0	1	1	0	0	1	0	0	0	0	0	0	0	0	3	0	0	0	0	0	0	0	0
Otu002178	0	0	0	0	0	0	0	0	0	0	0	0	0	0	0	0	0	1	3	4	0	0	0	0	0	0	0	0	0	0	2	1	0	2	0	0	0	0	0	0	1	0	0	1	1	0	0	0	0
Otu002179	2	11	14	5	0	0	0	0	0	2	0	0	0	0	0	0	0	0	0	0	0	0	0	0	0	0	6	3	1	6	0	0	0	0	0	0	1	3	0	0	0	0	3	0	0	0	0	0	0
Otu002181	0	0	0	0	0	0	0	0	0	0	0	0	0	0	0	0	0	0	0	0	0	0	0	0	0	0	0	0	0	0	0	0	0	0	0	0	0	0	0	0	0	0	0	0	0	0	0	0	0
Otu002182	0	0	0	2	0	0	0	0	1	0	5	0	0	0	0	0	0	0	0	0	0	0	0	0	0	0	0	0	0	0	0	0	0	0	0	1	0	0	0	0	1	0	0	0	0	0	0	0	0
Otu002185	0	0	0	0	0	7	0	0	0	0	0	0	0	0	0	0	0	0	0	0	0	0	0	0	0	0	0	0	0	0	21	0	0	0	0	0	0	0	0	0	0	0	0	0	0	14	0	0	0
Otu002186	0	0	0	0	0	0	0	0	0	0	0	0	0	0	0	0	0	0	0	0	0	0	0	0	0	0	0	0	0	0	0	0	0	0	8	0	0	0	0	0	0	0	0	0	0	0	0	0	0
Otu002187	0	0	0	25	0	0	0	0	0	0	0	0	0	0	0	0	1	0	0	0	0	6	0	0	0	0	0	0	0	4	0	0	0	0	0	6	0	0	0	0	0	0	0	0	0	0	0	13	0
Otu002188	0	0	0	0	0	0	0	0	0	0	0	0	0	0	8	21	0	0	0	0	0	0	0	0	0	0	0	0	0	0	0	9	0	0	0	0	0	0	0	0	1	7	0	0	0	3	0	0	0
Otu002189	0	0	0	0	0	0	0	0	0	0	0	0	1	0	0	0	0	0	17	0	0	3	0	0	5	0	0	0	0	0	0	0	6	11	7	0	0	0	6	0	0	0	0	0	0	0	0	0	0
Otu002190	0	0	0	0	30	1	0	0	0	0	0	0	0	0	0	0	0	0	0	0	0	0	0	0	0	0	0	0	0	0	0	0	0	0	0	0	0	0	0	0	13	0	0	0	0	0	0	0	0
Otu002191	0	0	0	0	0	0	0	0	0	0	0	0	0	1	0	0	4	0	0	0	0	0	0	0	0	0	0	0	0	0	0	0	0	0	1	0	0	0	0	0	0	0	0	0	0	0	0	0	0
Otu002192	0	0	0	0	0	0	0	14	8	0	0	0	0	7	0	0	1	0	0	2	0	0	0	0	0	0	0	0	0	0	0	1	0	0	0	3	0	0	0	0	0	0	0	2	0	0	0	0	0
Otu002193	1	0	0	0	0	0	0	0	2	0	3	0	0	0	0	0	0	0	0	0	0	0	0	0	0	0	0	0	0	0	0	0	0	0	0	13	0	0	0	0	0	0	0	0	0	0	0	0	12
Otu002194	0	0	0	3	0	0	0	0	1	5	1	0	1	0	0	0	1	3	0	0	0	0	0	1	0	1	2	7	2	4	0	0	0	0	1	2	0	0	1	0	0	0	0	0	0	0	3	4	1
Otu002196	0	0	0	0	0	0	0	0	0	0	0	0	0	0	0	0	0	0	2	0	0	0	67	0	0	0	0	0	0	0	0	0	0	0	0	0	0	0	0	0	0	0	0	0	0	0	0	0	0
Otu002197	0	0	0	0	0	0	0	0	0	0	0	0	0	0	0	35	0	0	0	0	0	0	0	0	0	0	0	0	0	0	0	0	0	0	0	0	0	0	0	0	0	1	0	0	0	0	0	0	0
Otu002198	0	0	0	0	0	0	0	0	6	0	0	0	0	0	0	0	0	0	0	0	0	0	0	0	0	0	0	0	0	0	0	0	0	0	0	0	4	0	0	0	0	0	0	0	0	0	0	0	0
Otu002202	0	0	0	0	0	0	0	0	0	0	0	0	0	0	0	0	0	0	0	0	0	0	0	0	0	0	0	0	0	0	0	6	0	0	0	0	0	0	0	0	0	0	0	0	0	0	0	0	0
Otu002204	0	0	0	0	15	0	0	0	0	0	0	0	0	0	0	0	0	0	0	38	0	0	0	0	0	0	0	0	0	0	0	0	0	0	0	0	0	0	0	0	0	0	0	0	12	0	0	0	0
Otu002206	15	6	2	6	0	0	0	0	0	1	1	1	1	0	1	0	0	0	0	0	0	0	0	0	0	0	0	3	1	2	0	1	0	0	0	0	1	1	0	0	0	0	1	0	0	0	0	2	0
Otu002207	0	0	1	2	0	0	0	2	0	0	0	0	0	1	0	0	0	0	0	0	0	0	0	0	0	1	0	0	1	3	0	0	0	5	0	0	0	12	0	3	0	0	0	1	0	1	0	5	0
Otu002211	0	0	0	0	0	0	0	8	0	0	0	0	0	0	0	0	0	0	13	0	0	0	0	0	0	0	29	0	0	0	0	0	0	0	0	0	0	0	0	0	0	0	0	4	0	0	0	0	0
Otu002212	0	0	0	0	0	0	0	0	0	0	0	0	0	0	0	0	0	0	0	0	0	34	0	0	0	0	0	0	0	0	0	0	1	12	0	0	0	0	0	0	0	0	0	3	0	0	0	0	0
Otu002213	0	0	0	0	6	1	0	0	0	0	0	0	0	0	0	18	0	0	0	0	0	0	0	0	0	0	0	0	0	0	1	12	0	0	0	0	0	0	0	0	0	2	1	0	0	0	0	0	0
Otu002214	0	0	0	6	0	0	0	0	0	0	0	4	0	0	0	0	0	0	3	48	0	0	0	0	0	0	0	0	0	0	0	0	0	0	0	0	0	0	0	0	7	0	0	0	0	0	0	0	0
Otu002216	0	0	0	0	0	0	0	2	0	0	0	0	0	1	0	0	0	0	0	0	0	0	0	1	0	0	0	0	0	5	0	0	0	10	0	0	0	10	0	1	0	0	0	0	0	0	0	9	0
Otu002217	0	0	0	0	9	0	3	0	0	0	0	0	0	0	0	0	2	0	0	0	0	0	3	0	0	0	0	0	0	0	0	0	6	6	11	4	0	0	0	0	0	0	0	0	0	0	0	0	0
Otu002218	0	0	0	0	0	0	0	0	0	0	0	0	0	0	0	0	0	0	21	1	0	0	0	0	0	0	0	0	0	0	0	0	0	0	0	0	0	0	0	0	0	0	0	0	0	0	0	0	0
Otu002219	0	0	0	0	0	0	0	0	0	0	0	0	0	0	0	3	0	0	0	5	0	0	0	0	0	0	0	0	12	0	2	1	0	0	0	0	0	0	1	0	5	0	4	14	1	0	0	2	0
Otu002220	0	0	0	0	4	0	0	0	0	0	0	0	0	0	0	0	0	0	0	0	0	0	0	0	0	0	0	0	0	0	13	0	0	0	0	0	0	0	0	0	0	0	1	5	0	0	0	0	0
Otu002221	0	0	0	0	0	0	0	0	0	0	0	0	0	0	4	15	0	0	0	0	0	0	0	0	0	0	0	0	0	1	0	0	0	0	5	0	0	1	0	0	1	0	0	0	0	0	0	0	0
Otu002222	0	0	0	1	0	0	0	0	0	0	0	0	0	0	3	0	0	0	0	0	0	0	0	0	0	0	0	0	0	0	0	0	0	0	0	62	0	0	2	0	0	0	0	0	0	0	0	0	0
Otu002224	0	0	0	0	0	0	0	0	0	0	2	0	5	0	0	0	3	0	0	0	0	0	0	0	0	0	0	0	0	0	0	0	2	0	0	0	0	0	0	0	0	0	0	0	0	0	0	0	31
Otu002225	0	0	0	0	8	0	0	0	0	0	0	0	0	0	0	0	0	0	0	0	0	0	0	0	0	0	0	0	0	0	0	7	0	0	0	0	0	0	0	0	0	0	0	0	0	0	0	0	0
Otu002227	0	0	0	0	0	0	0	0	0	0	0	0	0	0	0	0	0	0	0	0	0	0	25	42	0	0	0	0	0	0	0	0	0	0	0	0	0	0	0	0	0	0	0	0	0	0	0	0	0
Otu002228	0	0	0	0	0	0	0	0	0	0	0	0	0	0	0	0	0	3	0	0	0	0	63	0	0	0	0	0	0	0	0	0	0	0	0	0	0	0	0	0	0	0	0	0	0	0	0	0	0
Otu002229	0	0	0	0	0	0	0	0	3	0	3	0	0	0	0	0	0	0	0	0	0	0	0	0	0	0	0	0	0	0	0	0	0	0	0	43	0	0	0	0	0	0	0	0	0	0	0	0	0
Otu002231	0	0	0	0	0	0	0	0	0	0	0	0	0	0	0	0	1	3	0	0	0	0	0	0	0	0	0	0	0	0	0	0	2	0	0	0	0	0	0	0	0	0	0	0	0	0	0	0	0
Otu002232	0	0	0	0	0	1	0	0	3	0	13	0	1	24	0	0	0	0	0	0	0	0	0	0	0	0	3	0	0	0	0	0	0	0	0	0	0	0	0	0	0	1	0	5	0	0	0	0	0
Otu002233	0	0	0	0	14	0	0	0	0	0	0	0	0	0	0	0	0	0	0	0	0	0	0	0	0	0	0	0	0	0	0	0	0	0	0	0	0	0	0	0	0	0	0	0	0	0	0	0	0
Otu002234	0	1	0	0	0	1	0	0	0	0	0	0	0	0	1	3	3	1	1	1	0	0	0	0	0	0	3	0	0	0	0	0	0	0	0	0	0	0	0	7	1	0	0	0	20	1	0	0	0
Otu002236	1	0	0	1	0	0	0	0	2	0	26	0	7	0	0	0	0	2	4	0	0	2	0	0	0	0	0	0	0	0	0	0	0	0	4	0	0	0	0	0	0	0	0	0	0	0	0	1	4
Otu002238	4	0	0	0	0	0	0	0	0	0	0	0	0	0	0	0	0	2	0	0	0	0	0	0	0	0	2	0	0	0	0	0	7	0	0	0	0	0	0	0	0	0	8	5	0	0	0	0	0
Otu002239	0	0	0	0	0	0	0	0	0	0	0	0	0	0	0	0	0	0	0	0	0	39	0	0	0	0	0	0	0	0	0	0	0	0	0	0	0	0	0	0	0	0	0	0	0	0	0	2	0
Otu002241	0	0	0	0	0	0	0	0	0	0	0	0	0	0	0	0	0	0	0	0	0	0	0	0	0	0	0	0	0	0	66	0	0	0	0	0	0	0	0	0	0	0	0	0	0	0	0	0	0
Otu002244	0	0	0	0	0	0	0	0	0	0	0	0	0	0	0	0	0	0	0	0	10	0	0	0	0	0	0	0	0	0	0	0	0	0	0	0	0	0	0	0	0	0	0	0	0	0	41	0	0
Otu002246	0	0	0	0	0	0	0	0	0	6	0	0	0	0	0	0	0	0	0	0	0	1	0	0	1	0	0	0	0	0	0	0	0	0	0	0	0	0	0	0	0	0	0	0	0	0	7	0	0
Otu002247	0	0	0	0	0	0	0	0	0	0	0	0	0	0	0	0	0	0	0	0	0	0	0	0	0	0	0	0	0	0	2	28	0	0	0	0	0	0	0	0	0	0	0	0	0	0	0	0	0
Otu002248	0	0	0	0	0	0	0	0	0	0	0	0	0	0	0	5	0	0	0	47	0	0	0	0	0	0	0	0	0	0	0	0	0	0	0	0	0	0	0	0	0	0	0	0	0	0	0	0	0
Otu002250	0	0	0	0	0	0	0	0	0	0	45	0	0	0	0	0	0	0	0	0	0	0	0	0	0	0	0	0	0	0	0	0	0	0	2	0	0	0	0	0	1	0	0	1	0	0	0	0	0
Otu002251	0	0	0	0	0	0	0	0	0	42	0	0	0	0	0	0	0	0	0	0	0	0	0	0	0	0	0	0	0	0	0	0	0	0	1	0	0	0	0	0	0	0	0	0	0	0	0	0	0
Otu002252	0	0	0	0	7	0	0	0	0	0	0	0	0	0	0	0	0	0	0	0	0	0	0	0	0	0	0	0	0	0	0	0	0	0	0	0	0	0	0	0	0	0	0	0	0	0	0	0	0
Otu002254	3	0	0	0	0	0	0	0	0	0	0	0	0	0	0	0	14	1	0	0	0	0	0	0	0	0	18	1	0	0	0	0	0	0	0	0	0	0	0	0	0	0	0	0	0	0	0	0	0
Otu002255	9	11	2	2	0	0	0	0	0	3	0	0	0	0	0	0	0	0	0	0	0	0	0	0	0	0	1	4	2	1	0	0	0	0	0	2	0	0	0	0	0	0	1	1	0	0	0	2	0
Otu002256	0	3	1	2	0	0	0	0	0	1	0	0	0	1	1	0	0	0	0	0	0	0	0	0	0	0	1	2	0	2	0	1	0	0	1	1	1	0	0	2	2	0	0	0	0	0	0	2	0
Otu002257	0	0	0	0	0	0	1	1	6	0	0	0	2	0	0	0	0	0	0	0	0	2	0	0	0	0	0	0	0	0	0	0	19	0	0	0	0	0	2	0	0	0	0	0	0	0	4	0	2
Otu002258	0	0	0	0	0	0	0	0	0	4	0	0	0	0	3	0	24	0	0	1	0	0	0	0	0	0	0	0	0	5	0	1	1	0	0	0	0	0	0	0	2	4	0	0	0	4	0	0	1
Otu002259	0	0	0	3	0	0	0	1	0	0	0	0	4	0	0	7	0	0	0	0	0	0	0	0	0	0	0	0	0	0	0	0	0	10	0	0	0	0	0	0	5	0	0	0	0	0	0	1	0
Otu002260	0	0	0	0	0	0	0	0	0	0	0	0	0	0	0	0	0	0	0	0	0	0	50	0	0	0	0	0	0	0	0	0	0	0	0	15	0	0	0	0	0	0	0	0	0	0	0	0	0
Otu002261	0	0	0	0	0	0	0	0	0	0	0	0	0	0	30	0	0	0	0	0	0	0	0	0	0	0	0	0	0	0	0	0	0	0	0	0	0	0	0	0	0	25	0	0	0	0	0	0	0
Otu002265	0	0	0	0	22	1	1	3	3	0	0	2	1	0	2	0	0	2	0	0	3	0	0	0	0	0	0	0	1	0	0	1	0	1	0	1	0	0	0	0	1	0	0	0	0	0	0	0	0
Otu002266	0	0	8	0	5	20	0	4	0	0	0	0	0	0	0	0	0	5	0	0	0	0	0	0	0	0	0	0	0	0	0	0	0	0	0	0	0	0	0	0	0	0	0	15	8	0	0	0	0
Otu002268	0	8	0	1	0	0	0	0	0	2	0	0	0	3	0	0	0	1	0	0	0	0	2	0	0	0	4	4	0	0	1	3	0	3	0	0	0	0	0	9	0	0	0	0	0	0	0	11	2
Otu002269	0	0	0	0	0	0	0	0	0	0	0	0	0	0	0	0	0	0	0	0	0	0	0	0	0	2	0	0	0	0	4	0	0	0	0	0	0	0	0	0	0	0	0	0	0	0	0	0	0
Otu002270	0	0	0	0	0	0	0	0	0	0	0	0	0	0	5	0	0	0	0	0	0	0	2	0	10	0	0	0	0	0	0	0	0	0	0	0	0	0	0	0	0	8	0	0	0	0	0	0	1
Otu002271	0	2	0	0	0	0	0	0	0	0	0	0	0	0	0	0	2	0	0	0	0	0	0	0	0	0	0	9	0	0	0	0	0	0	0	0	0	0	0	0	0	0	0	5	0	0	0	0	0
Otu002272	0	0	1	0	0	0	0	0	0	1	0	0	3	2	0	0	0	2	0	1	0	0	0	0	0	0	0	0	1	0	0	0	0	2	2	1	0	0	0	0	2	0	1	0	0	0	0	0	0
Otu002273	8	5	0	1	0	2	0	0	0	1	0	1	0	1	0	0	0	0	0	0	0	0	0	0	0	0	0	2	1	0	0	0	0	0	0	0	0	0	0	3	1	0	0	0	0	1	0	1	0
Otu002274	0	0	0	0	0	0	0	0	0	0	0	0	0	0	0	0	0	0	0	0	0	0	0	0	0	0	0	0	0	0	0	0	0	0	0	0	0	0	0	0	0	0	0	33	0	0	0	0	0
Otu002275	0	0	0	0	0	0	0	0	0	0	0	0	0	0	0	0	0	0	0	0	0	0	0	0	0	0	0	0	0	0	0	0	0	0	0	0	0	0	0	0	0	0	28	0	0	0	0	0	0
Otu002278	0	0	42	0	0	0	0	0	0	0	0	0	0	0	0	0	0	0	0	0	0	0	4	0	0	0	0	0	0	0	0	0	0	0	0	0	0	0	0	0	0	0	0	0	0	0	0	0	0
Otu002280	0	0	0	0	0	0	0	0	0	0	0	0	0	0	0	0	0	0	0	0	0	0	0	0	0	0	0	0	0	0	0	0	0	45	0	0	0	0	0	0	0	0	12	0	0	0	0	0	0
Otu002281	0	0	0	0	0	0	0	0	0	0	0	0	0	0	0	0	0	0	0	0	0	0	0	16	0	0	0	0	0	0	0	0	0	0	0	0	0	0	0	0	0	0	0	0	0	0	0	0	0
Otu002282	2	13	0	1	0	0	0	2	0	6	0	0	0	2	0	0	0	0	0	0	0	0	1	0	0	0	3	0	0	1	0	6	0	1	0	0	0	0	0	4	0	1	0	0	0	0	0	3	3
Otu002283	0	0	0	0	0	0	0	0	0	0	0	0	0	0	0	0	0	0	0	0	0	0	0	0	0	57	0	0	0	0	0	0	0	0	0	0	0	0	0	0	0	0	0	0	0	0	0	0	0
Otu002285	0	0	0	0	4	0	0	0	0	0	0	0	0	0	0	0	0	0	0	0	0	0	0	0	0	0	0	0	0	0	60	0	0	0	0	0	0	0	0	0	0	0	0	0	0	0	0	0	0
Otu002286	0	0	26	4	0	0	0	1	0	0	0	0	0	0	0	0	0	1	0	0	0	0	2	0	0	0	6	1	2	3	0	0	0	0	0	1	1	2	0	0	0	1	0	0	0	0	0	0	0
Otu002288	0	0	0	0	0	0	0	0	0	0	0	0	0	0	3	0	0	0	0	0	0	0	0	0	0	0	0	0	0	0	0	0	0	0	0	0	0	0	0	0	0	2	0	0	0	0	0	0	0
Otu002291	0	8	19	0	0	0	0	0	0	1	0	0	0	0	0	0	0	0	0	0	0	0	0	0	1	0	5	2	1	6	0	0	0	1	1	0	0	1	0	1	0	0	1	0	0	0	0	0	0
Otu002292	0	0	0	0	0	0	4	0	0	0	0	0	0	0	0	0	0	43	0	0	0	0	3	0	0	0	0	0	0	0	0	0	0	13	0	0	0	0	0	0	0	0	0	0	0	0	0	0	0
Otu002293	0	0	0	0	0	6	0	0	0	0	0	0	0	0	0	0	0	0	0	0	0	0	0	0	0	0	0	0	0	0	2	8	0	0	0	0	0	0	0	0	0	0	0	0	0	0	0	0	0
Otu002294	0	0	0	0	0	0	0	0	0	0	0	0	0	0	0	0	0	0	0	0	0	0	0	0	0	0	0	0	0	0	0	0	13	31	0	0	0	0	0	0	0	0	0	0	0	0	0	0	0
Otu002295	0	0	0	5	0	0	0	1	0	0	0	1	0	1	0	0	0	0	0	0	0	1	0	0	0	0	0	0	0	3	0	0	0	11	0	0	0	7	0	0	0	0	0	0	0	0	0	3	0
Otu002297	0	0	0	0	0	0	0	0	0	30	0	0	0	2	0	0	0	14	0	0	0	0	0	0	0	0	0	0	0	0	0	0	0	0	0	0	0	0	0	0	0	0	0	0	0	7	0	0	0
Otu002298	0	0	0	4	0	0	0	3	0	0	7	3	0	0	0	2	0	0	0	0	0	0	0	0	0	0	0	0	2	0	0	0	0	0	22	0	0	0	0	0	0	0	0	3	0	0	0	0	0
Otu002299	0	0	0	1	0	1	0	0	0	8	0	1	2	1	0	2	0	1	0	0	0	0	0	0	0	0	1	1	0	1	0	3	0	0	0	0	1	0	0	1	3	0	0	3	0	0	1	4	0
Otu002300	0	0	0	0	8	0	0	0	0	13	0	0	0	0	0	0	0	21	0	0	0	0	0	11	0	0	0	0	0	1	0	0	0	0	0	0	0	0	0	0	0	0	0	0	0	0	0	0	0
Otu002301	0	0	0	0	0	0	0	6	7	0	0	0	1	0	0	0	0	0	0	0	0	0	0	23	0	0	0	0	0	0	0	0	0	0	0	0	0	14	0	0	0	0	0	0	0	0	0	0	0
Otu002302	0	0	0	0	0	0	0	0	0	0	0	0	0	0	0	0	0	0	0	0	0	0	0	0	0	0	0	0	0	0	0	0	0	0	0	0	0	0	0	0	0	0	0	1	0	0	0	0	36
Otu002303	0	0	0	0	0	0	0	0	0	0	0	1	0	0	1	11	0	0	0	0	0	0	0	0	0	0	0	0	3	0	0	0	0	0	0	0	0	0	0	27	0	0	0	0	0	0	0	2	0
Otu002304	0	0	0	0	0	0	0	0	0	0	0	0	0	0	0	0	0	0	1	0	0	0	0	0	0	0	2	0	0	0	0	0	0	0	0	0	0	0	0	0	0	0	0	0	4	0	0	0	0
Otu002305	0	0	0	0	0	0	0	2	0	0	0	0	4	0	0	0	0	0	0	0	0	0	0	0	0	0	0	0	0	0	0	0	6	0	0	0	0	0	0	0	0	0	0	0	0	0	0	0	0
Otu002307	0	0	0	0	62	0	0	0	0	0	0	0	0	0	0	0	0	0	0	0	0	0	0	0	0	0	0	0	0	0	0	0	0	0	0	0	0	0	0	0	0	0	0	0	0	0	0	0	0
Otu002309	0	0	0	0	0	0	0	1	0	0	2	1	1	0	0	4	0	0	0	0	0	0	0	0	0	0	0	0	0	0	0	0	0	0	0	0	6	0	0	0	1	0	0	0	0	0	0	0	0
Otu002310	0	0	0	0	0	0	0	0	0	0	0	0	0	58	0	0	0	0	0	0	0	0	0	0	0	0	0	0	0	0	0	0	0	0	0	0	0	0	0	0	0	0	0	0	0	0	0	0	0
Otu002313	0	0	0	0	12	0	0	0	0	0	0	0	0	0	0	0	0	0	0	0	0	0	0	0	0	0	0	0	0	0	0	0	0	0	0	0	0	0	0	0	0	0	0	0	0	0	0	0	0
Otu002314	0	0	0	1	0	0	0	0	0	1	0	0	4	0	0	0	0	0	0	0	0	0	0	0	0	0	9	0	0	1	0	0	0	0	0	0	0	0	5	0	0	0	0	0	0	0	0	0	0
Otu002315	0	0	0	0	0	0	0	0	0	0	0	0	0	0	0	0	0	0	0	0	0	0	0	0	0	0	0	0	0	4	0	0	0	0	0	0	0	0	0	0	0	0	0	0	0	0	0	0	0
Otu002316	1	0	0	0	0	0	0	2	1	15	2	1	3	0	0	0	0	0	0	0	0	0	0	0	5	0	0	1	0	0	0	0	0	0	0	2	0	8	1	0	0	0	0	0	0	0	0	0	0
Otu002317	0	0	0	0	0	0	0	0	0	0	0	0	0	0	0	0	0	0	8	29	0	0	0	0	0	0	0	0	0	0	0	0	0	0	0	0	0	0	0	0	0	0	0	0	0	25	0	0	0
Otu002318	0	0	0	0	0	0	0	0	0	0	0	0	0	0	0	0	0	0	0	0	0	10	0	0	0	0	0	0	0	0	0	0	0	0	0	0	0	0	0	0	0	0	0	0	0	0	0	1	0
Otu002319	0	0	0	0	9	0	0	5	2	0	0	0	0	0	1	0	0	0	0	0	0	0	0	0	0	0	0	0	0	0	0	0	0	0	0	0	0	0	0	0	0	0	0	0	0	0	0	0	0
Otu002321	0	0	0	0	0	0	0	0	0	0	0	0	0	0	4	0	0	0	45	13	0	0	0	0	0	0	0	0	0	0	0	0	0	0	0	0	0	0	0	0	0	0	0	0	0	0	0	0	0
Otu002322	1	0	0	0	0	0	0	0	0	0	0	1	0	0	0	0	0	0	0	0	0	0	0	0	0	0	0	0	0	0	0	0	0	0	0	12	0	2	0	0	0	0	0	0	0	0	0	0	0
Otu002323	0	0	1	2	0	0	0	12	6	0	0	0	0	0	0	0	0	0	0	0	3	0	0	0	2	0	0	0	0	0	0	0	0	3	0	0	0	0	0	0	0	0	0	0	0	0	0	0	0
Otu002324	0	0	0	0	0	0	0	0	0	0	0	0	0	0	0	18	0	0	15	0	7	0	0	0	0	0	0	0	0	0	0	0	0	0	0	0	0	0	0	0	0	0	0	0	0	0	9	0	0
Otu002326	0	0	0	0	0	0	0	0	0	0	0	0	0	0	0	2	0	0	0	0	0	0	0	0	0	0	0	0	0	0	0	0	0	0	0	0	0	0	0	0	0	0	0	0	0	0	0	0	0
Otu002328	0	0	0	0	0	1	0	0	0	0	2	0	0	0	8	13	0	0	0	0	0	0	0	0	0	0	0	0	0	0	0	9	0	0	0	0	0	0	0	0	4	12	0	0	0	1	0	0	0
Otu002329	0	0	0	0	0	0	0	0	0	0	0	0	0	0	0	0	0	0	0	0	0	0	0	0	0	0	0	0	0	0	9	17	0	0	0	0	0	0	0	0	0	0	0	0	0	0	0	0	0
Otu002330	0	0	0	0	0	0	0	0	1	17	0	0	9	0	0	5	0	0	0	0	1	0	0	0	0	4	0	0	0	0	0	0	0	0	0	2	0	0	1	0	0	0	0	0	0	0	0	0	0
Otu002331	2	0	0	3	0	1	0	0	4	0	13	0	4	1	0	0	0	0	0	0	0	0	0	0	0	0	2	0	0	0	0	0	0	0	0	0	0	1	0	0	2	0	0	8	2	0	0	0	0
Otu002332	0	0	0	0	0	0	0	0	0	0	0	0	0	0	0	0	0	0	0	0	0	0	1	1	0	0	0	0	0	0	0	0	0	0	0	0	0	0	0	0	0	0	0	0	0	0	0	0	0
Otu002333	0	0	0	0	8	0	0	0	0	0	0	0	0	0	9	3	2	0	0	0	0	0	0	0	0	0	0	0	0	0	3	0	0	0	0	0	0	0	0	0	0	8	0	0	0	0	0	0	0
Otu002335	0	0	2	6	0	1	0	1	0	0	0	1	2	0	0	0	0	0	0	0	0	0	0	0	0	0	0	0	0	0	0	0	0	9	0	0	0	8	0	1	0	0	0	0	0	0	0	6	0
Otu002336	0	0	0	0	0	0	0	0	0	0	0	0	0	0	9	3	0	0	0	0	0	0	0	0	0	0	0	0	0	0	0	0	0	0	0	0	0	0	0	0	0	0	0	0	0	0	0	0	0
Otu002337	0	0	0	0	0	0	0	0	19	0	0	0	0	0	0	0	0	0	0	0	0	0	0	0	0	0	0	3	7	0	0	0	0	0	4	21	0	0	0	0	0	0	0	0	0	0	0	0	0
Otu002338	0	5	3	1	0	0	0	0	0	1	1	0	1	2	0	0	0	0	0	0	0	1	0	0	0	0	0	0	1	4	0	0	1	0	2	1	1	0	0	0	0	0	0	1	0	1	0	0	0
Otu002339	0	0	0	2	0	0	1	0	1	2	0	2	0	0	2	2	4	0	0	0	1	0	0	0	0	0	0	7	0	5	0	0	0	1	1	0	0	2	1	1	0	0	1	1	0	0	2	0	0
Otu002340	0	0	0	0	0	4	0	0	0	0	0	0	0	0	0	0	0	0	0	0	4	0	0	0	6	18	0	0	0	0	0	2	0	0	0	0	0	0	0	0	0	0	0	0	0	0	0	0	0
Otu002341	0	0	0	0	0	0	0	0	0	0	0	0	0	0	4	0	0	0	0	0	0	0	0	0	0	0	0	0	0	0	0	0	0	0	0	0	0	0	0	0	2	6	0	0	0	0	0	0	0
Otu002343	0	0	0	0	0	0	0	0	0	0	0	0	0	0	0	0	0	0	0	0	0	0	0	0	0	60	0	0	0	0	0	0	0	0	0	0	0	0	0	0	0	0	0	0	0	0	0	0	0
Otu002344	0	0	0	0	0	0	0	0	0	0	0	0	0	0	0	0	0	0	0	0	0	0	0	0	0	0	0	0	0	0	0	0	0	0	0	0	0	0	0	0	0	0	0	49	0	0	0	0	0
Otu002345	0	0	0	0	0	0	0	0	0	0	0	0	0	0	0	12	0	0	0	0	0	0	0	0	0	0	0	0	0	0	0	0	0	0	0	0	0	0	0	0	39	0	0	0	0	0	0	0	0
Otu002346	0	0	0	0	0	0	0	0	0	0	0	0	0	0	0	0	0	0	0	0	0	0	0	0	0	0	0	0	0	0	0	0	0	0	0	0	0	0	0	0	0	0	0	0	0	0	37	0	0
Otu002348	0	0	0	0	0	0	0	0	0	0	0	0	0	0	0	0	0	0	0	0	0	0	0	0	0	0	0	0	0	0	0	0	0	0	0	0	0	15	0	0	0	0	0	0	0	0	0	0	0
Otu002349	0	0	0	0	0	0	0	0	0	0	0	0	0	0	28	0	0	0	0	0	0	0	0	0	0	0	0	0	0	0	0	0	0	0	0	0	9	0	0	0	0	0	0	0	0	0	0	0	0
Otu002350	0	0	0	0	0	3	0	0	0	0	0	0	0	0	0	0	0	0	0	0	0	0	0	0	0	0	0	0	0	0	0	0	0	0	0	0	0	0	0	0	0	0	3	0	0	0	0	0	0
Otu002352	1	0	0	0	0	0	0	0	0	0	0	0	0	0	0	0	0	0	0	0	0	0	0	0	0	0	0	0	0	0	0	0	0	0	0	0	0	0	0	0	0	1	0	0	0	0	0	0	0
Otu002354	0	0	0	0	0	0	0	0	12	0	1	0	5	0	0	0	1	0	0	0	0	0	0	0	0	0	0	0	0	0	0	0	0	0	0	0	0	0	0	0	0	0	0	0	0	0	0	0	0
Otu002355	0	6	4	0	0	0	0	0	0	1	1	1	0	0	0	1	0	1	0	2	0	0	0	0	0	0	0	0	1	0	0	0	0	0	0	0	0	0	0	0	2	1	0	0	0	0	0	7	0
Otu002356	0	0	0	0	0	0	0	0	0	2	0	0	0	10	0	0	0	0	0	0	0	0	0	0	0	0	0	0	0	0	0	0	0	0	0	0	0	0	0	0	0	0	0	0	0	0	0	0	0
Otu002357	0	0	0	0	0	0	0	0	6	0	0	0	0	0	0	0	0	4	6	0	0	0	0	0	1	0	0	0	0	0	0	0	0	0	0	0	0	0	0	0	0	1	3	2	1	1	0	0	0
Otu002358	0	0	0	4	1	0	0	5	0	0	0	0	0	1	0	0	0	0	0	0	0	0	0	0	0	0	1	0	0	0	0	0	0	8	0	0	0	10	0	0	0	0	0	0	0	0	0	3	0
Otu002360	0	2	12	2	0	0	0	0	0	0	0	0	1	0	0	0	0	0	0	0	0	0	0	0	0	0	1	0	2	0	0	1	0	0	0	0	0	0	0	0	0	0	0	1	0	0	0	0	0
Otu002361	0	0	0	0	0	0	0	0	0	0	0	0	0	0	0	0	0	0	0	0	0	0	9	0	0	0	0	0	0	0	0	0	0	0	0	0	0	0	0	0	0	0	0	0	0	0	0	0	50
Otu002363	0	0	6	0	0	0	0	0	0	0	0	0	0	0	0	0	0	0	0	0	0	0	0	0	0	0	0	0	0	0	0	0	0	0	0	0	0	0	0	0	0	0	0	0	0	0	0	0	0
Otu002364	0	0	0	0	2	0	0	0	0	0	0	0	0	0	0	0	0	0	0	0	0	0	0	0	0	0	0	0	0	0	0	0	0	0	0	0	0	0	0	46	0	0	0	0	0	0	0	0	0
Otu002366	0	0	0	0	0	0	0	0	0	0	0	0	0	0	0	0	0	0	0	0	4	0	0	0	12	0	0	0	0	0	0	0	0	0	0	0	0	0	0	0	0	0	0	0	8	0	0	0	0
Otu002367	0	0	0	0	0	0	0	0	0	0	2	0	0	0	0	0	0	0	0	0	0	0	0	0	0	0	0	0	0	0	0	0	0	0	0	0	16	0	0	0	0	0	0	0	0	0	0	0	0
Otu002369	0	0	0	0	0	0	0	0	1	0	0	0	0	0	0	0	0	6	0	0	0	0	0	0	0	0	0	0	0	0	0	0	0	0	0	0	0	0	0	0	0	0	0	0	0	0	0	0	0
Otu002370	0	0	0	0	0	0	0	4	0	3	1	0	0	8	0	0	0	0	0	0	0	0	0	0	0	0	0	0	4	0	0	0	0	0	0	2	4	4	18	0	0	0	0	0	0	0	0	0	0
Otu002371	2	16	0	0	0	0	0	0	0	0	0	0	0	0	0	0	0	0	0	0	0	0	0	0	0	0	30	11	0	0	0	0	0	0	0	0	0	0	0	0	0	0	0	0	0	0	0	0	0
Otu002372	0	0	0	0	0	0	0	0	0	0	0	0	0	0	0	0	0	0	0	0	0	0	4	0	0	0	0	0	0	0	0	0	0	0	0	0	0	0	0	0	0	0	0	0	0	0	0	0	0
Otu002373	0	7	17	3	0	0	0	0	0	1	0	0	1	0	0	0	0	0	0	0	0	0	0	0	0	0	4	2	3	3	0	0	0	0	0	1	0	1	0	0	0	0	2	0	0	0	0	0	0
Otu002374	0	0	0	0	0	0	0	0	0	0	0	0	0	0	0	0	0	0	0	35	4	0	0	0	0	0	0	0	0	0	0	0	0	0	0	0	0	0	0	0	0	0	0	0	14	0	0	0	0
Otu002375	0	1	0	0	0	0	0	0	4	31	0	0	0	0	0	0	0	0	0	0	0	0	0	0	0	0	0	0	0	0	0	0	0	0	1	5	3	0	0	0	0	0	0	0	0	0	0	0	0
Otu002376	0	0	0	0	0	0	0	1	0	0	0	1	2	1	1	17	0	0	0	0	0	0	0	0	0	0	0	0	0	0	0	14	0	0	1	0	0	0	6	0	2	0	0	2	0	0	0	0	0
Otu002377	0	0	4	4	0	0	0	0	2	3	0	0	0	0	0	0	0	1	0	0	0	0	0	0	0	0	1	3	2	0	0	0	0	1	2	0	0	0	0	2	0	0	0	0	0	0	2	2	0
Otu002378	0	0	8	2	0	0	0	0	0	0	3	0	0	0	0	0	0	0	0	0	0	2	0	0	0	1	0	1	0	0	0	0	0	0	1	0	0	0	0	0	0	0	0	0	0	0	0	2	1
Otu002380	0	0	0	0	11	17	0	0	0	0	0	0	0	0	0	0	0	0	0	0	0	0	3	0	0	0	0	6	0	0	0	0	0	0	0	0	0	0	0	0	0	0	0	0	0	0	0	0	0
Otu002381	0	0	0	0	33	22	0	0	0	0	0	0	0	0	0	0	0	0	0	0	0	0	0	0	0	0	0	0	0	0	0	0	0	0	0	0	0	0	0	0	3	0	0	0	0	0	0	0	0
Otu002382	0	0	0	0	0	28	0	0	0	0	0	0	0	0	5	0	0	0	0	0	0	0	0	0	0	0	0	0	0	0	0	25	0	0	0	0	0	0	0	0	0	0	0	0	0	0	0	0	0
Otu002383	0	0	0	0	0	0	0	0	0	0	0	0	0	0	37	21	0	0	0	0	0	0	0	0	0	0	0	0	0	0	0	0	0	0	0	0	0	0	0	0	0	0	0	0	0	0	0	0	0
Otu002384	0	0	0	0	0	0	0	0	0	0	0	0	0	0	0	0	0	0	0	0	0	0	0	0	18	0	0	0	0	0	0	0	0	0	0	0	0	0	0	0	0	0	0	0	0	0	0	0	0
Otu002385	0	0	2	0	0	0	0	8	3	0	0	0	0	0	0	0	0	0	0	2	0	0	1	0	0	0	0	0	0	0	0	0	1	1	0	7	0	0	33	0	0	0	0	0	0	0	0	0	0
Otu002386	0	1	0	0	0	0	0	0	0	0	0	0	0	0	0	0	0	0	0	0	0	0	0	0	0	0	4	2	0	0	0	0	0	0	0	0	0	0	0	0	0	0	0	0	0	0	0	0	0
Otu002387	0	0	0	0	0	0	0	0	0	0	0	3	0	5	0	0	0	0	0	0	0	0	0	0	0	2	0	0	0	0	0	0	0	0	0	0	0	0	0	26	0	0	0	0	0	0	0	2	2
Otu002388	0	0	0	0	0	0	0	0	0	1	0	0	0	0	0	0	0	0	0	0	0	0	0	0	0	0	0	0	0	0	0	0	0	0	7	0	0	0	0	0	0	0	0	0	0	0	0	0	0
Otu002390	0	0	0	0	0	0	0	0	0	0	0	0	0	0	53	0	0	0	0	0	0	0	0	0	0	0	0	0	0	0	3	0	0	0	0	0	0	0	0	0	0	0	0	0	0	0	0	0	0
Otu002391	0	0	0	0	0	0	0	0	0	0	0	0	9	2	0	0	0	0	0	0	0	0	0	0	0	0	0	0	0	0	4	0	0	0	0	0	0	0	3	0	0	0	0	0	0	0	0	0	0
Otu002392	8	2	1	2	0	0	0	0	0	1	0	0	1	0	0	1	0	0	1	0	0	0	0	0	0	0	2	2	0	1	0	0	0	0	0	0	0	0	0	0	1	0	1	0	0	0	0	2	1
Otu002394	0	0	0	0	0	0	0	0	0	2	1	1	0	0	0	0	2	0	0	0	1	1	0	0	0	0	0	0	0	3	0	0	0	1	3	2	1	0	0	2	1	0	0	0	0	0	3	1	1
Otu002398	0	0	0	0	0	0	0	0	0	0	0	0	0	0	0	0	0	0	0	0	0	0	0	0	0	57	0	0	0	0	0	0	0	0	0	0	0	0	0	0	0	0	0	0	0	0	0	0	0
Otu002399	0	0	0	0	0	0	0	0	0	0	0	1	0	0	1	4	0	0	0	0	0	0	0	0	0	0	0	0	0	0	0	0	0	0	0	0	0	0	0	0	3	0	0	1	0	0	0	0	0
Otu002400	0	0	0	0	0	0	0	0	1	0	0	0	0	0	0	10	0	0	0	4	0	0	0	0	0	0	0	0	11	0	0	3	0	0	0	0	0	0	0	0	0	0	0	0	0	0	0	0	0
Otu002401	0	0	0	0	0	0	0	0	0	0	0	0	0	0	4	8	12	0	0	0	0	0	0	0	0	0	0	0	0	0	0	0	0	0	0	0	0	0	0	0	3	0	3	0	0	0	0	0	0
Otu002402	0	0	0	0	0	0	0	1	0	0	1	0	1	0	0	1	0	0	0	0	0	0	0	0	0	0	0	0	1	1	0	2	0	0	0	0	1	0	0	0	0	0	0	0	0	0	0	0	1
Otu002403	0	0	0	0	0	0	0	0	0	0	0	0	0	0	0	0	0	0	0	0	0	0	0	0	0	0	0	0	0	0	0	0	0	0	0	0	0	0	0	0	0	0	0	0	0	1	0	0	0
Otu002404	0	0	0	0	0	0	0	0	0	0	1	0	0	0	0	0	0	0	0	0	0	0	0	0	0	0	0	0	0	0	0	0	0	0	0	0	0	0	0	0	0	0	0	0	0	0	0	0	0
Otu002406	0	2	0	0	0	0	0	0	2	0	1	0	1	0	0	0	0	0	0	0	0	0	0	0	0	0	0	0	0	0	0	0	0	0	0	0	0	0	0	0	0	0	0	0	0	0	0	0	0
Otu002407	8	10	1	1	0	0	1	0	0	3	0	0	0	0	0	0	1	0	0	0	0	0	0	1	0	0	0	0	1	0	0	1	0	1	0	0	0	0	0	0	2	1	0	0	0	0	0	4	0
Otu002412	0	0	0	0	0	0	0	0	0	0	0	0	0	0	0	0	0	0	0	0	0	0	30	18	0	0	0	0	0	0	0	0	0	0	0	0	0	0	0	0	0	0	0	0	0	0	0	0	0
Otu002413	1	0	0	0	0	0	0	0	0	20	0	0	0	0	0	0	0	0	1	0	0	0	0	0	0	0	0	1	0	0	0	0	0	0	0	0	0	0	0	0	0	0	0	0	0	0	10	0	0
Otu002415	0	0	0	0	0	0	0	0	2	0	0	0	0	0	0	0	0	0	0	0	0	0	0	0	0	0	0	0	0	0	0	0	0	0	1	0	0	0	0	0	0	0	0	0	0	0	0	0	0
Otu002416	0	0	0	0	0	0	0	0	0	0	0	0	0	0	0	8	0	0	0	0	0	0	0	0	0	0	0	0	0	0	0	0	0	0	0	0	0	0	0	0	0	0	0	0	0	0	0	0	0
Otu002419	0	0	0	0	0	0	0	0	0	0	0	0	0	0	0	0	5	0	0	0	0	0	0	0	0	0	0	0	0	0	0	0	0	0	0	0	0	0	0	0	0	0	0	0	0	0	0	0	0
Otu002420	0	0	0	0	18	0	0	0	0	0	0	0	0	0	0	0	0	0	0	0	0	0	0	0	0	0	0	0	0	0	0	0	0	0	0	0	0	0	0	0	0	0	0	0	0	0	0	0	0
Otu002421	0	0	0	0	0	0	0	0	0	0	4	0	0	0	0	0	0	0	0	0	0	0	0	0	0	0	0	0	0	0	0	0	0	0	0	0	0	0	28	0	0	0	0	0	0	0	0	0	0
Otu002423	0	0	0	2	0	0	1	0	2	0	0	0	0	0	0	0	0	0	0	0	0	0	0	0	0	0	0	0	0	0	0	0	0	3	0	0	0	4	0	0	0	0	0	0	0	0	0	0	0
Otu002424	1	0	0	0	0	0	0	0	0	0	9	3	0	1	0	0	0	1	0	0	0	0	0	0	0	0	1	0	0	0	0	0	0	0	0	0	1	11	0	0	0	0	0	1	0	0	0	0	0
Otu002425	0	0	0	1	0	0	0	4	0	0	0	0	0	3	0	0	0	0	0	0	0	0	0	0	0	0	0	0	0	2	0	0	0	11	0	0	0	6	0	4	0	0	0	0	0	0	0	5	0
Otu002427	0	0	0	0	0	0	0	0	0	0	0	0	0	0	0	0	0	0	1	0	0	1	0	0	9	6	0	0	0	0	0	0	0	0	0	0	0	0	0	0	0	0	0	0	0	0	0	0	0
Otu002429	0	0	0	0	0	0	0	0	0	0	0	0	0	0	0	0	9	46	0	0	0	0	0	0	0	0	0	0	0	0	0	0	0	0	0	0	0	0	0	0	0	0	0	0	0	0	0	0	0
Otu002431	0	0	0	0	0	0	0	0	0	0	0	0	0	0	0	8	0	0	0	0	0	0	0	9	0	0	0	0	0	0	0	0	0	0	0	0	0	0	0	0	3	8	0	0	0	0	0	0	0
Otu002433	0	0	0	0	0	0	0	0	0	0	0	0	0	55	0	0	0	0	0	0	0	0	0	0	0	0	0	0	0	0	0	0	0	0	0	0	0	0	0	0	0	0	0	0	0	0	0	0	0
Otu002434	1	0	0	0	0	0	0	0	0	0	0	0	0	0	0	0	0	0	0	0	0	0	6	0	0	0	0	0	0	0	0	4	0	0	0	0	0	0	0	0	0	0	0	0	0	0	0	0	0
Otu002435	0	0	0	0	0	0	0	0	6	0	0	0	0	26	0	0	0	0	0	0	0	0	0	0	0	0	0	0	0	0	0	0	0	0	0	0	0	0	5	0	0	0	0	0	0	0	18	0	0
Otu002436	0	0	0	0	0	0	0	0	2	0	0	0	0	0	0	0	0	0	0	0	0	0	0	0	52	0	0	0	0	0	0	0	0	0	0	0	0	0	1	0	0	0	0	0	0	0	0	0	0
Otu002437	8	0	0	0	0	0	0	0	0	0	0	0	0	0	0	0	0	0	0	0	0	0	0	0	0	0	0	0	0	0	0	0	0	0	0	0	0	0	0	0	0	0	0	0	0	0	0	0	0
Otu002438	0	0	0	0	0	0	6	6	0	0	0	0	0	0	0	0	0	0	0	0	0	0	0	0	0	0	0	0	0	0	0	0	1	4	0	0	0	0	0	0	0	0	0	0	0	0	0	0	0
Otu002439	0	0	0	0	0	0	0	0	0	0	0	0	0	0	2	0	0	0	14	0	2	6	0	0	0	0	0	0	0	0	14	2	0	0	0	0	0	0	0	0	0	0	0	0	0	0	7	8	0
Otu002440	0	0	0	0	0	0	0	0	0	0	0	0	0	1	0	0	0	0	0	0	0	0	0	0	0	0	0	0	0	0	0	0	0	0	0	0	0	0	0	0	0	0	0	0	0	0	0	0	0
[truncated: 20,649 more rows]
[truncated: 10 more columns]
